# Supplementary material for: Additive and mostly adaptive plastic responses of gene expression to multiple stress in Tribolium castaneum
Source: PLoS Genet. 2020 May 7;16(5):e1008768. doi: 10.1371/journal.pgen.1008768 (PMC7238888; doi:10.1371/journal.pgen.1008768)
Supplement: S2 Appendix — (XLSX) [file pgen.1008768.s002.xlsx]

## Sheet: enrichment_DEgenes
Enriched GO categories in up-regulated genes in Dry vs Control
#	signf	p-value	T	Q	Q&T	Q&T/Q	Q&T/T	term ID	t type	t group	t name	t depth	Q&T list
#
1	!	0.00765	46	34	4	0.118	0.087	GO:0008509	MF	2	anion transmembrane transporter activity	1	TC000573,TC030633,TC008606,TC005388
1	!	0.00424	147	34	6	0.176	0.041	GO:0022804	MF	1	active transmembrane transporter activity	1	TC000573,TC001253,TC014032,TC030633,TC008606,TC005388
1	!	0.0125	52	34	4	0.118	0.077	GO:0015291	MF	1	secondary active transmembrane transporter activity	2	TC000573,TC030633,TC008606,TC005388
1	!	0.000273	49	34	5	0.147	0.102	GO:0022853	MF	1	active ion transmembrane transporter activity	1	TC000573,TC001253,TC014032,TC030633,TC008606
Enriched GO categories in down-regulated genes in Dry vs Control
#	signf	p-value	T	Q	Q&T	Q&T/Q	Q&T/T	term ID	t type	t group	t name	t depth	Q&T list
#
1	!	0.00149	125	33	6	0.182	0.048	GO:0016798	MF	1	hydrolase activity, acting on glycosyl bonds	1	TC016211,TC016212,TC002466,TC002467,TC010171,TC002295
1	!	0.000873	114	33	6	0.182	0.053	GO:0004553	MF	1	hydrolase activity, hydrolyzing O-glycosyl compounds	2	TC016211,TC016212,TC002466,TC002467,TC010171,TC002295
Enriched GO categories in up-regulated genes in Hot vs Control
#	signf	p-value	T	Q	Q&T	Q&T/Q	Q&T/T	term ID	t type	t group	t name	t depth	Q&T list
#
1	!	0.000154	43	1102	18	0.016	0.419	GO:0006813	BP	13	potassium ion transport	1	TC004362,TC011288,TC000305,TC000334,TC001199,TC001253,TC008326,TC013190,TC014979,TC015897,TC015898,TC006061,TC006642,TC006707,TC006708,TC011616,TC004130,TC004640
1	!	2.83e-06	535	1102	105	0.095	0.196	GO:0006508	BP	5	proteolysis	1	TC004402,TC011087,TC011162,TC012946,TC011001,TC011002,TC011324,TC000413,TC000414,TC000565,TC000664,TC000665,TC000666,TC001175,TC004465,TC004554,TC000248,TC000635,TC001159,TC001261,TC001364,TC004418,TC004830,TC004952,TC003450,TC002397,TC002843,TC002952,TC002953,TC002954,TC004027,TC013215,TC014728,TC010904,TC010908,TC010909,TC010927,TC010932,TC010934,TC010935,TC010936,TC010937,TC010938,TC010939,TC0…
1	!	0.000659	6262	1102	779	0.707	0.124	GO:0008150	BP	6	biological_process	1	TC004362,TC004382,TC004402,TC011027,TC011057,TC011082,TC011087,TC011141,TC011145,TC011162,TC011227,TC011257,TC011284,TC011288,TC011313,TC011349,TC011356,TC011401,TC011448,TC011477,TC012946,TC016192,TC016235,TC011001,TC004383,TC011002,TC011222,TC011320,TC011324,TC000206,TC000207,TC000228,TC000266,TC000303,TC000305,TC000316,TC000318,TC000330,TC000334,TC000366,TC000367,TC000403,TC000413,TC000414,TC0…
1	!	0.0326	3349	1102	437	0.397	0.13	GO:0044699	BP	6	single-organism process	2	TC004362,TC004382,TC011027,TC011057,TC011082,TC011227,TC011284,TC011288,TC011356,TC011401,TC011448,TC011477,TC016192,TC016235,TC004383,TC011222,TC011320,TC000206,TC000207,TC000303,TC000305,TC000318,TC000330,TC000334,TC000366,TC000367,TC000403,TC000449,TC000459,TC000542,TC000562,TC000583,TC000688,TC000699,TC000782,TC000798,TC000799,TC000821,TC000930,TC000960,TC000967,TC000991,TC001106,TC001136,TC0…
1	!	0.0352	1313	1102	191	0.173	0.145	GO:0044710	BP	6	single-organism metabolic process	3	TC011057,TC011082,TC016235,TC011222,TC000207,TC000305,TC000318,TC000403,TC000449,TC000542,TC000688,TC000699,TC000798,TC000799,TC000821,TC000960,TC000967,TC001136,TC001137,TC001187,TC001253,TC001263,TC001316,TC004510,TC004877,TC004926,TC004962,TC005232,TC005233,TC004818,TC004862,TC000087,TC002471,TC002585,TC002601,TC002612,TC002613,TC002615,TC002988,TC002990,TC002995,TC003279,TC003448,TC003649,TC0…
1	!	0.0142	598	1102	100	0.091	0.167	GO:0055114	BP	6	oxidation-reduction process	4	TC011082,TC016235,TC011222,TC000688,TC000699,TC000821,TC000960,TC001136,TC001137,TC001316,TC004510,TC004877,TC004962,TC005232,TC005233,TC004818,TC000087,TC002471,TC002612,TC002613,TC002615,TC003649,TC010490,TC001556,TC002542,TC030784,TC007642,TC008348,TC010923,TC013056,TC013390,TC014159,TC014317,TC014330,TC014586,TC014609,TC014119,TC030624,TC030629,TC015100,TC015295,TC015337,TC015339,TC015349,TC0…
1	!	0.00027	733	1102	126	0.114	0.172	GO:1902578	BP	6	single-organism localization	3	TC004362,TC004382,TC011227,TC011284,TC011288,TC011401,TC011448,TC004383,TC000303,TC000305,TC000330,TC000334,TC000366,TC000367,TC000459,TC000562,TC000583,TC000991,TC001185,TC001199,TC001253,TC004432,TC004850,TC004949,TC012913,TC012914,TC002415,TC002610,TC002947,TC003203,TC003402,TC003560,TC003564,TC003572,TC003796,TC002449,TC002715,TC007305,TC007556,TC007993,TC008135,TC008326,TC013040,TC013190,TC0…
1	!	0.0183	25	1102	11	0.01	0.44	GO:0032879	BP	6	regulation of localization	1	TC011227,TC001199,TC014773,TC015897,TC015898,TC006642,TC006707,TC006708,TC011616,TC004130,TC004126
1	!	0.047	23	1102	10	0.009	0.435	GO:0051049	BP	6	regulation of transport	2	TC011227,TC001199,TC015897,TC015898,TC006642,TC006707,TC006708,TC011616,TC004130,TC004126
1	!	0.000255	725	1102	125	0.113	0.172	GO:0044765	BP	6	single-organism transport	1	TC004362,TC004382,TC011227,TC011284,TC011288,TC011401,TC011448,TC004383,TC000303,TC000305,TC000330,TC000334,TC000366,TC000367,TC000459,TC000562,TC000583,TC000991,TC001185,TC001199,TC001253,TC004432,TC004850,TC004949,TC012913,TC012914,TC002415,TC002610,TC002947,TC003203,TC003402,TC003560,TC003564,TC003572,TC003796,TC002449,TC002715,TC007305,TC007556,TC007993,TC008135,TC008326,TC013040,TC013190,TC0…
1	!	0.00108	297	1102	61	0.055	0.205	GO:0006811	BP	6	ion transport	2	TC004362,TC011227,TC011288,TC011401,TC004383,TC000305,TC000334,TC000367,TC000562,TC000583,TC001185,TC001199,TC001253,TC004432,TC004850,TC004949,TC002610,TC003203,TC003560,TC003572,TC003796,TC002449,TC002715,TC007305,TC008135,TC008326,TC013190,TC013896,TC014487,TC014620,TC014979,TC015087,TC015519,TC015520,TC015696,TC009081,TC015897,TC015898,TC009170,TC009731,TC005388,TC005562,TC006061,TC006642,TC0…
1	!	0.0105	20	1102	10	0.009	0.5	GO:0043269	BP	6	regulation of ion transport	3	TC011227,TC001199,TC015897,TC015898,TC006642,TC006707,TC006708,TC011616,TC004130,TC004126
1	!	0.000262	478	1102	90	0.082	0.188	GO:0055085	BP	6	transmembrane transport	2	TC004362,TC011227,TC011288,TC011448,TC000303,TC000330,TC000334,TC000459,TC000562,TC000583,TC000991,TC001199,TC004432,TC004949,TC012913,TC012914,TC002415,TC002610,TC002947,TC003203,TC003402,TC003564,TC003796,TC002449,TC002715,TC008135,TC008326,TC013040,TC013487,TC013488,TC013749,TC013750,TC014090,TC014092,TC014383,TC014384,TC014385,TC014386,TC014580,TC014673,TC014775,TC014877,TC014880,TC014979,TC0…
1	!	0.00307	18	1102	10	0.009	0.556	GO:0034762	BP	6	regulation of transmembrane transport	3	TC011227,TC001199,TC015897,TC015898,TC006642,TC006707,TC006708,TC011616,TC004130,TC004126
1	!	0.00307	18	1102	10	0.009	0.556	GO:0034765	BP	6	regulation of ion transmembrane transport	1	TC011227,TC001199,TC015897,TC015898,TC006642,TC006707,TC006708,TC011616,TC004130,TC004126
1	!	0.00261	91	1102	26	0.024	0.286	GO:0006200	BP	11	obsolete ATP catabolic process	1	TC003402,TC008109,TC013749,TC013750,TC014090,TC014092,TC014383,TC014384,TC014385,TC014386,TC014775,TC014880,TC015333,TC015346,TC015859,TC009892,TC005701,TC011713,TC011997,TC012169,TC012778,TC010846,TC002280,TC002276,TC002274,TC008454
1	!	0.000106	291	1102	63	0.057	0.216	GO:1901135	BP	7	carbohydrate derivative metabolic process	1	TC011082,TC011141,TC011349,TC000305,TC000316,TC000318,TC000587,TC000688,TC000967,TC001253,TC001350,TC004478,TC002585,TC002990,TC002995,TC003143,TC003179,TC003274,TC003275,TC003876,TC007848,TC010893,TC013721,TC013917,TC014051,TC014100,TC014101,TC014159,TC014343,TC014609,TC010460,TC015481,TC015620,TC008651,TC008652,TC009175,TC009176,TC009178,TC009179,TC009180,TC009553,TC009626,TC009627,TC009628,TC0…
1	!	7.53e-12	75	1102	35	0.032	0.467	GO:0006040	BP	7	amino sugar metabolic process	2	TC011141,TC011349,TC000316,TC000587,TC001350,TC004478,TC003179,TC003274,TC003275,TC003876,TC013917,TC014100,TC014101,TC015481,TC015620,TC009175,TC009176,TC009178,TC009179,TC009180,TC009553,TC009626,TC009627,TC009628,TC009890,TC009893,TC009894,TC005652,TC011724,TC012734,TC004733,TC013635,TC006846,TC004216,TC008506
1	!	7.53e-12	75	1102	35	0.032	0.467	GO:1901071	BP	7	glucosamine-containing compound metabolic process	3	TC011141,TC011349,TC000316,TC000587,TC001350,TC004478,TC003179,TC003274,TC003275,TC003876,TC013917,TC014100,TC014101,TC015481,TC015620,TC009175,TC009176,TC009178,TC009179,TC009180,TC009553,TC009626,TC009627,TC009628,TC009890,TC009893,TC009894,TC005652,TC011724,TC012734,TC004733,TC013635,TC006846,TC004216,TC008506
1	!	0.00889	36	1102	14	0.013	0.389	GO:1901136	BP	7	carbohydrate derivative catabolic process	1	TC000688,TC003876,TC013917,TC015481,TC009175,TC009176,TC009178,TC009179,TC009180,TC009626,TC009627,TC009628,TC005652,TC012734
1	!	8.94e-05	23	1102	13	0.012	0.565	GO:0046348	BP	7	amino sugar catabolic process	2	TC003876,TC013917,TC015481,TC009175,TC009176,TC009178,TC009179,TC009180,TC009626,TC009627,TC009628,TC005652,TC012734
1	!	8.94e-05	23	1102	13	0.012	0.565	GO:1901072	BP	7	glucosamine-containing compound catabolic process	3	TC003876,TC013917,TC015481,TC009175,TC009176,TC009178,TC009179,TC009180,TC009626,TC009627,TC009628,TC005652,TC012734
1	!	0.000177	61	1102	22	0.02	0.361	GO:1901565	BP	7	organonitrogen compound catabolic process	1	TC000087,TC003876,TC007032,TC013917,TC015481,TC015522,TC009175,TC009176,TC009178,TC009179,TC009180,TC009626,TC009627,TC009628,TC010072,TC005367,TC005652,TC005858,TC006024,TC012451,TC012734,TC008366
1	!	1.94e-10	86	1102	36	0.033	0.419	GO:0006022	BP	7	aminoglycan metabolic process	1	TC011141,TC011349,TC000316,TC000587,TC001350,TC004478,TC003179,TC003274,TC003275,TC003876,TC013917,TC014100,TC014101,TC015481,TC015620,TC009175,TC009176,TC009178,TC009179,TC009180,TC009553,TC009626,TC009627,TC009628,TC009890,TC009893,TC009894,TC005652,TC011724,TC012612,TC012734,TC004733,TC013635,TC006846,TC004216,TC008506
1	!	0.00674	31	1102	13	0.012	0.419	GO:0006026	BP	7	aminoglycan catabolic process	2	TC003876,TC013917,TC015481,TC009175,TC009176,TC009178,TC009179,TC009180,TC009626,TC009627,TC009628,TC005652,TC012734
1	!	1.55e-12	72	1102	35	0.032	0.486	GO:0006030	BP	7	chitin metabolic process	2	TC011141,TC011349,TC000316,TC000587,TC001350,TC004478,TC003179,TC003274,TC003275,TC003876,TC013917,TC014100,TC014101,TC015481,TC015620,TC009175,TC009176,TC009178,TC009179,TC009180,TC009553,TC009626,TC009627,TC009628,TC009890,TC009893,TC009894,TC005652,TC011724,TC012734,TC004733,TC013635,TC006846,TC004216,TC008506
1	!	8.94e-05	23	1102	13	0.012	0.565	GO:0006032	BP	7	chitin catabolic process	3	TC003876,TC013917,TC015481,TC009175,TC009176,TC009178,TC009179,TC009180,TC009626,TC009627,TC009628,TC005652,TC012734
1	!	7.37e-08	250	1102	64	0.058	0.256	GO:0005975	BP	10	carbohydrate metabolic process	1	TC000318,TC000636,TC000688,TC000936,TC000937,TC000938,TC000939,TC000943,TC001263,TC004550,TC001368,TC002585,TC002988,TC002995,TC003143,TC003870,TC003876,TC003905,TC007883,TC013661,TC013662,TC013917,TC014100,TC014101,TC014147,TC014330,TC014343,TC014909,TC015096,TC015481,TC015591,TC015370,TC008651,TC008652,TC008780,TC008781,TC009017,TC009072,TC009175,TC009176,TC009178,TC009179,TC009180,TC009598,TC0…
1	!	9.27e-07	218	1102	56	0.051	0.257	GO:0005576	CC	4	extracellular region	1	TC011141,TC011162,TC011349,TC011324,TC000316,TC000587,TC000836,TC000930,TC001350,TC004478,TC000214,TC001364,TC003179,TC003274,TC003275,TC003279,TC003876,TC010525,TC003276,TC008308,TC014100,TC014101,TC014566,TC014773,TC014664,TC015481,TC015620,TC015808,TC008608,TC008734,TC009180,TC009553,TC009890,TC009893,TC009894,TC009960,TC009318,TC009361,TC030007,TC005652,TC005754,TC006506,TC011724,TC012734,TC0…
1	!	1.56e-05	1448	1102	227	0.206	0.157	GO:0044425	CC	8	membrane part	1	TC004362,TC011227,TC011257,TC011284,TC011288,TC011401,TC011448,TC016192,TC016213,TC004383,TC011320,TC000303,TC000305,TC000330,TC000334,TC000366,TC000367,TC000459,TC000583,TC000699,TC000991,TC001106,TC001185,TC001199,TC001253,TC001322,TC001374,TC004850,TC004853,TC004949,TC012913,TC012914,TC000221,TC000222,TC000401,TC004439,TC004895,TC004976,TC030770,TC002415,TC002610,TC002911,TC002947,TC003203,TC0…
1	!	7.89e-07	1333	1102	218	0.198	0.164	GO:0031224	CC	8	intrinsic component of membrane	2	TC004362,TC011227,TC011257,TC011284,TC011288,TC011401,TC011448,TC016192,TC016213,TC004383,TC011320,TC000303,TC000305,TC000330,TC000334,TC000366,TC000367,TC000459,TC000583,TC000699,TC000991,TC001106,TC001185,TC001199,TC001253,TC001322,TC001374,TC004850,TC004853,TC012913,TC012914,TC000221,TC000222,TC000401,TC004439,TC004895,TC004976,TC030770,TC002415,TC002610,TC002911,TC002947,TC003203,TC003402,TC0…
1	!	1.28e-06	1325	1102	216	0.196	0.163	GO:0016021	CC	8	integral component of membrane	3	TC004362,TC011227,TC011257,TC011284,TC011288,TC011401,TC011448,TC016192,TC016213,TC004383,TC011320,TC000303,TC000305,TC000330,TC000334,TC000366,TC000367,TC000459,TC000583,TC000699,TC000991,TC001106,TC001185,TC001199,TC001253,TC001322,TC001374,TC004850,TC004853,TC012913,TC012914,TC000221,TC000222,TC000401,TC004439,TC004895,TC004976,TC030770,TC002415,TC002610,TC002911,TC002947,TC003203,TC003402,TC0…
1	!	0.00157	11	1102	8	0.007	0.727	GO:0019012	CC	12	virion	1	TC015490,TC016344,TC016345,TC016346,TC016347,TC016348,TC016349,TC016350
1	!	0.00157	11	1102	8	0.007	0.727	GO:0044423	CC	12	virion part	2	TC015490,TC016344,TC016345,TC016346,TC016347,TC016348,TC016349,TC016350
1	!	0.000477	10	1102	8	0.007	0.8	GO:0019028	CC	12	viral capsid	3	TC015490,TC016344,TC016345,TC016346,TC016347,TC016348,TC016349,TC016350
1	!	3.41e-05	3742	1102	505	0.458	0.135	GO:0003824	MF	1	catalytic activity	1	TC004370,TC004374,TC004402,TC011027,TC011057,TC011082,TC011087,TC011145,TC011313,TC012946,TC016089,TC016235,TC011001,TC011002,TC011006,TC011222,TC000207,TC000228,TC000266,TC000274,TC000305,TC000318,TC000403,TC000413,TC000414,TC000542,TC000565,TC000626,TC000636,TC000664,TC000665,TC000666,TC000686,TC000688,TC000699,TC000757,TC000782,TC000798,TC000799,TC000821,TC000881,TC000936,TC000937,TC000938,TC0…
1	!	3.28e-06	1569	1102	246	0.223	0.157	GO:0016787	MF	1	hydrolase activity	2	TC004374,TC004402,TC011027,TC011087,TC012946,TC011001,TC011002,TC000207,TC000305,TC000413,TC000414,TC000565,TC000664,TC000665,TC000666,TC000686,TC000757,TC000798,TC000799,TC000936,TC000937,TC000938,TC000939,TC001160,TC001161,TC001162,TC001175,TC001187,TC001253,TC001263,TC001268,TC001339,TC004554,TC000248,TC000635,TC001159,TC001261,TC001364,TC001368,TC004418,TC004830,TC004952,TC002598,TC002988,TC0…
1	!	8.26e-07	206	1102	54	0.049	0.262	GO:0017171	MF	1	serine hydrolase activity	3	TC004402,TC000664,TC000665,TC000666,TC004554,TC000248,TC000635,TC001159,TC004418,TC003450,TC014728,TC010904,TC010908,TC010909,TC010927,TC010932,TC010934,TC010935,TC010936,TC010937,TC010938,TC010939,TC010940,TC010959,TC013042,TC014375,TC030075,TC015295,TC015579,TC015580,TC015617,TC015670,TC008867,TC009181,TC008930,TC008931,TC030711,TC006551,TC005327,TC005635,TC005925,TC006026,TC011824,TC011825,TC0…
1	!	3.03e-07	482	1102	100	0.091	0.207	GO:0008233	MF	1	peptidase activity	3	TC004402,TC012946,TC011001,TC011002,TC000413,TC000414,TC000565,TC000664,TC000665,TC000666,TC001175,TC004554,TC000248,TC000635,TC001159,TC001261,TC001364,TC004418,TC004830,TC004952,TC003450,TC002397,TC002843,TC002952,TC002953,TC002954,TC004027,TC007844,TC013215,TC014728,TC010904,TC010908,TC010909,TC010927,TC010932,TC010934,TC010935,TC010936,TC010937,TC010938,TC010939,TC010940,TC010959,TC013042,TC0…
1	!	7.48e-07	470	1102	97	0.088	0.206	GO:0070011	MF	1	peptidase activity, acting on L-amino acid peptides	4	TC004402,TC012946,TC011001,TC011002,TC000413,TC000414,TC000565,TC000664,TC000665,TC000666,TC001175,TC004554,TC000248,TC000635,TC001159,TC001261,TC004418,TC004830,TC004952,TC003450,TC002397,TC002843,TC002952,TC002953,TC002954,TC004027,TC007844,TC013215,TC014728,TC010904,TC010908,TC010909,TC010927,TC010932,TC010934,TC010935,TC010936,TC010937,TC010938,TC010939,TC010940,TC010959,TC013042,TC014266,TC0…
1	!	0.00127	338	1102	67	0.061	0.198	GO:0004175	MF	1	endopeptidase activity	5	TC004402,TC012946,TC000413,TC000414,TC000565,TC004554,TC000248,TC000635,TC001159,TC004418,TC002397,TC002952,TC002953,TC002954,TC013215,TC010904,TC010908,TC010909,TC010927,TC010932,TC010934,TC010935,TC010936,TC010937,TC010938,TC010939,TC010940,TC010959,TC013042,TC014266,TC014375,TC030075,TC015046,TC015295,TC015579,TC015580,TC015617,TC015670,TC009012,TC009013,TC009181,TC008930,TC008931,TC030711,TC0…
1	!	8.26e-07	206	1102	54	0.049	0.262	GO:0008236	MF	1	serine-type peptidase activity	5	TC004402,TC000664,TC000665,TC000666,TC004554,TC000248,TC000635,TC001159,TC004418,TC003450,TC014728,TC010904,TC010908,TC010909,TC010927,TC010932,TC010934,TC010935,TC010936,TC010937,TC010938,TC010939,TC010940,TC010959,TC013042,TC014375,TC030075,TC015295,TC015579,TC015580,TC015617,TC015670,TC008867,TC009181,TC008930,TC008931,TC030711,TC006551,TC005327,TC005635,TC005925,TC006026,TC011824,TC011825,TC0…
1	!	3.25e-05	186	1102	47	0.043	0.253	GO:0004252	MF	1	serine-type endopeptidase activity	6	TC004402,TC004554,TC000248,TC000635,TC001159,TC004418,TC010904,TC010908,TC010909,TC010927,TC010932,TC010934,TC010935,TC010936,TC010937,TC010938,TC010939,TC010940,TC010959,TC013042,TC014375,TC030075,TC015295,TC015579,TC015580,TC015617,TC015670,TC009181,TC008930,TC008931,TC030711,TC006551,TC005327,TC005635,TC005925,TC006026,TC011824,TC011825,TC012574,TC012575,TC004622,TC004635,TC004770,TC010781,TC0…
1	!	0.00834	125	1102	31	0.028	0.248	GO:0016798	MF	1	hydrolase activity, acting on glycosyl bonds	3	TC000936,TC000937,TC000938,TC000939,TC001368,TC002988,TC003876,TC013917,TC014909,TC015481,TC015370,TC008780,TC008781,TC009017,TC009175,TC009176,TC009178,TC009179,TC009180,TC009626,TC009627,TC009628,TC009636,TC009808,TC009883,TC010035,TC005652,TC006454,TC006699,TC012734,TC002239
1	!	0.00923	114	1102	29	0.026	0.254	GO:0004553	MF	1	hydrolase activity, hydrolyzing O-glycosyl compounds	4	TC000937,TC000939,TC001368,TC002988,TC003876,TC013917,TC014909,TC015481,TC015370,TC008780,TC008781,TC009017,TC009175,TC009176,TC009178,TC009179,TC009180,TC009626,TC009627,TC009628,TC009636,TC009808,TC009883,TC010035,TC005652,TC006454,TC006699,TC012734,TC002239
1	!	8.94e-05	23	1102	13	0.012	0.565	GO:0004568	MF	1	chitinase activity	5	TC003876,TC013917,TC015481,TC009175,TC009176,TC009178,TC009179,TC009180,TC009626,TC009627,TC009628,TC005652,TC012734
1	!	0.00564	658	1102	110	0.1	0.167	GO:0016491	MF	1	oxidoreductase activity	2	TC016235,TC011006,TC011222,TC000688,TC000699,TC000821,TC000960,TC001136,TC001137,TC001316,TC004510,TC004877,TC004962,TC005232,TC005233,TC004818,TC000087,TC002471,TC002612,TC002613,TC002615,TC003649,TC010490,TC001556,TC002542,TC030784,TC007476,TC007642,TC008348,TC010923,TC013390,TC014159,TC014317,TC014330,TC014586,TC014609,TC014119,TC030624,TC030629,TC015100,TC015111,TC015295,TC015337,TC015339,TC0…
1	!	2.99e-09	56	1102	27	0.025	0.482	GO:0008061	MF	2	chitin binding	1	TC011141,TC011349,TC000316,TC000587,TC001350,TC004478,TC003179,TC003274,TC003275,TC003876,TC014100,TC014101,TC015481,TC015620,TC009180,TC009553,TC009890,TC009893,TC009894,TC005652,TC011724,TC012734,TC004733,TC013635,TC006846,TC004216,TC008506
1	!	2.51e-06	212	1102	54	0.049	0.255	GO:0005509	MF	3	calcium ion binding	1	TC011227,TC000207,TC000296,TC000836,TC000930,TC001049,TC004465,TC000214,TC000221,TC000222,TC000401,TC000871,TC004976,TC002610,TC010520,TC010525,TC000086,TC007146,TC007264,TC007894,TC013034,TC013040,TC014609,TC014696,TC014782,TC014266,TC030735,TC015622,TC008608,TC009548,TC009861,TC015938,TC005470,TC010960,TC011769,TC011788,TC011791,TC011944,TC012269,TC012270,TC012785,TC012853,TC012521,TC004114,TC0…
1	!	0.0264	188	1102	40	0.036	0.213	GO:0022890	MF	9	inorganic cation transmembrane transporter activity	1	TC004362,TC011227,TC011284,TC011288,TC011006,TC000305,TC000334,TC000366,TC000562,TC001199,TC001253,TC004432,TC004949,TC002610,TC003796,TC008135,TC008326,TC013190,TC014979,TC015087,TC009081,TC015897,TC015898,TC030046,TC006061,TC006379,TC006642,TC006707,TC006708,TC005219,TC011616,TC012313,TC004130,TC004599,TC004640,TC004126,TC002095,TC002347,TC001862,TC008031
1	!	0.00545	158	1102	37	0.034	0.234	GO:0015077	MF	9	monovalent inorganic cation transmembrane transporter activity	2	TC004362,TC011284,TC011288,TC011006,TC000305,TC000334,TC000366,TC000562,TC001199,TC001253,TC004432,TC004949,TC003796,TC008135,TC008326,TC013190,TC014979,TC015087,TC009081,TC015897,TC015898,TC030046,TC006061,TC006379,TC006642,TC006707,TC006708,TC005219,TC011616,TC004130,TC004599,TC004640,TC004126,TC002095,TC002347,TC001862,TC008031
1	!	0.00722	130	1102	32	0.029	0.246	GO:0046873	MF	9	metal ion transmembrane transporter activity	2	TC004362,TC011227,TC011284,TC011288,TC000305,TC000334,TC000366,TC000562,TC001199,TC001253,TC004432,TC002610,TC003796,TC008326,TC013190,TC014979,TC015087,TC015897,TC015898,TC006061,TC006379,TC006642,TC006707,TC006708,TC005219,TC011616,TC012313,TC004130,TC004640,TC004126,TC002095,TC002347
1	!	0.0001	42	1102	18	0.016	0.429	GO:0015079	MF	9	potassium ion transmembrane transporter activity	3	TC004362,TC011288,TC000305,TC000334,TC001199,TC001253,TC008326,TC013190,TC014979,TC015897,TC015898,TC006061,TC006642,TC006707,TC006708,TC011616,TC004130,TC004640
1	!	3.68e-07	651	1102	125	0.113	0.192	GO:0005215	MF	9	transporter activity	1	TC004362,TC011227,TC011257,TC011284,TC011288,TC011401,TC011448,TC004383,TC011006,TC000303,TC000305,TC000334,TC000366,TC000367,TC000562,TC000583,TC001185,TC001199,TC001253,TC001322,TC001374,TC004432,TC004850,TC004949,TC002415,TC002610,TC002947,TC003203,TC003402,TC003560,TC003564,TC003572,TC003796,TC002449,TC002715,TC007305,TC007556,TC008135,TC008326,TC013040,TC013190,TC013391,TC013487,TC013488,TC0…
1	!	0.000629	446	1102	84	0.076	0.188	GO:0022892	MF	9	substrate-specific transporter activity	2	TC004362,TC011227,TC011284,TC011288,TC011401,TC004383,TC011006,TC000305,TC000334,TC000366,TC000367,TC000562,TC000583,TC001185,TC001199,TC001253,TC001322,TC004432,TC004850,TC004949,TC002610,TC003203,TC003560,TC003572,TC003796,TC002449,TC002715,TC007305,TC007556,TC008135,TC008326,TC013190,TC013391,TC013487,TC013488,TC013741,TC014487,TC014620,TC014877,TC014979,TC015087,TC015436,TC015480,TC015501,TC0…
1	!	3.36e-08	503	1102	106	0.096	0.211	GO:0022857	MF	9	transmembrane transporter activity	2	TC004362,TC011227,TC011284,TC011288,TC011401,TC011448,TC004383,TC011006,TC000305,TC000334,TC000366,TC000367,TC000562,TC000583,TC001185,TC001199,TC001253,TC001322,TC004432,TC004850,TC004949,TC002610,TC002947,TC003203,TC003402,TC003560,TC003564,TC003572,TC003796,TC002449,TC002715,TC007305,TC008135,TC008326,TC013190,TC013391,TC013487,TC013488,TC013749,TC013750,TC013776,TC013896,TC014090,TC014092,TC0…
1	!	5.3e-05	183	1102	46	0.042	0.251	GO:0022803	MF	9	passive transmembrane transporter activity	3	TC004362,TC011227,TC011288,TC011401,TC004383,TC000334,TC000367,TC000562,TC001185,TC001199,TC004432,TC004850,TC002610,TC003560,TC003572,TC002449,TC002715,TC007305,TC008326,TC013190,TC013391,TC014487,TC014620,TC014979,TC015087,TC015519,TC015520,TC015696,TC015897,TC015898,TC009170,TC009731,TC006061,TC006642,TC006707,TC006708,TC006393,TC011616,TC012818,TC012313,TC012368,TC004130,TC004640,TC004126,TC0…
1	!	5.3e-05	183	1102	46	0.042	0.251	GO:0015267	MF	9	channel activity	4	TC004362,TC011227,TC011288,TC011401,TC004383,TC000334,TC000367,TC000562,TC001185,TC001199,TC004432,TC004850,TC002610,TC003560,TC003572,TC002449,TC002715,TC007305,TC008326,TC013190,TC013391,TC014487,TC014620,TC014979,TC015087,TC015519,TC015520,TC015696,TC015897,TC015898,TC009170,TC009731,TC006061,TC006642,TC006707,TC006708,TC006393,TC011616,TC012818,TC012313,TC012368,TC004130,TC004640,TC004126,TC0…
1	!	0.000961	108	1102	30	0.027	0.278	GO:0022836	MF	9	gated channel activity	5	TC011227,TC011288,TC011401,TC004383,TC000367,TC001185,TC001199,TC004850,TC002610,TC003560,TC003572,TC008326,TC013190,TC013391,TC014487,TC015519,TC015520,TC015897,TC015898,TC009170,TC006642,TC006707,TC006708,TC006393,TC011616,TC012818,TC004130,TC004640,TC004126,TC010875
1	!	5.82e-05	33	1102	16	0.015	0.485	GO:0022832	MF	9	voltage-gated channel activity	6	TC011227,TC011288,TC001199,TC008326,TC013190,TC015519,TC015520,TC015897,TC015898,TC006642,TC006707,TC006708,TC011616,TC004130,TC004640,TC004126
1	!	0.000212	408	1102	80	0.073	0.196	GO:0022891	MF	9	substrate-specific transmembrane transporter activity	3	TC004362,TC011227,TC011284,TC011288,TC011401,TC004383,TC011006,TC000305,TC000334,TC000366,TC000367,TC000562,TC000583,TC001185,TC001199,TC001253,TC001322,TC004432,TC004850,TC004949,TC002610,TC003203,TC003560,TC003572,TC003796,TC002449,TC002715,TC007305,TC008135,TC008326,TC013190,TC013391,TC013487,TC013488,TC014487,TC014620,TC014877,TC014979,TC015087,TC015436,TC015480,TC015501,TC015519,TC015520,TC0…
1	!	5.3e-05	183	1102	46	0.042	0.251	GO:0022838	MF	9	substrate-specific channel activity	4	TC004362,TC011227,TC011288,TC011401,TC004383,TC000334,TC000367,TC000562,TC001185,TC001199,TC004432,TC004850,TC002610,TC003560,TC003572,TC002449,TC002715,TC007305,TC008326,TC013190,TC013391,TC014487,TC014620,TC014979,TC015087,TC015519,TC015520,TC015696,TC015897,TC015898,TC009170,TC009731,TC006061,TC006642,TC006707,TC006708,TC006393,TC011616,TC012818,TC012313,TC012368,TC004130,TC004640,TC004126,TC0…
1	!	0.000956	342	1102	68	0.062	0.199	GO:0015075	MF	9	ion transmembrane transporter activity	4	TC004362,TC011227,TC011284,TC011288,TC011401,TC004383,TC011006,TC000305,TC000334,TC000366,TC000367,TC000562,TC000583,TC001185,TC001199,TC001253,TC004432,TC004850,TC004949,TC002610,TC003203,TC003560,TC003572,TC003796,TC002449,TC002715,TC007305,TC008135,TC008326,TC013190,TC013391,TC014487,TC014620,TC014979,TC015087,TC015519,TC015520,TC015696,TC009081,TC015897,TC015898,TC009170,TC009731,TC030046,TC0…
1	!	5.3e-05	183	1102	46	0.042	0.251	GO:0005216	MF	9	ion channel activity	5	TC004362,TC011227,TC011288,TC011401,TC004383,TC000334,TC000367,TC000562,TC001185,TC001199,TC004432,TC004850,TC002610,TC003560,TC003572,TC002449,TC002715,TC007305,TC008326,TC013190,TC013391,TC014487,TC014620,TC014979,TC015087,TC015519,TC015520,TC015696,TC015897,TC015898,TC009170,TC009731,TC006061,TC006642,TC006707,TC006708,TC006393,TC011616,TC012818,TC012313,TC012368,TC004130,TC004640,TC004126,TC0…
1	!	5.82e-05	33	1102	16	0.015	0.485	GO:0005244	MF	9	voltage-gated ion channel activity	6	TC011227,TC011288,TC001199,TC008326,TC013190,TC015519,TC015520,TC015897,TC015898,TC006642,TC006707,TC006708,TC011616,TC004130,TC004640,TC004126
1	!	0.00548	89	1102	25	0.023	0.281	GO:0005261	MF	9	cation channel activity	1	TC004362,TC011227,TC011288,TC004383,TC000334,TC000562,TC001199,TC004432,TC002610,TC008326,TC013190,TC014979,TC015087,TC015897,TC015898,TC006061,TC006642,TC006707,TC006708,TC011616,TC012313,TC004130,TC004640,TC004126,TC002095
1	!	0.000126	27	1102	14	0.013	0.519	GO:0022843	MF	9	voltage-gated cation channel activity	2	TC011227,TC011288,TC001199,TC008326,TC013190,TC015897,TC015898,TC006642,TC006707,TC006708,TC011616,TC004130,TC004640,TC004126
1	!	3.35e-05	32	1102	16	0.015	0.5	GO:0005267	MF	9	potassium channel activity	2	TC004362,TC011288,TC000334,TC001199,TC008326,TC013190,TC014979,TC015897,TC015898,TC006061,TC006642,TC006707,TC006708,TC011616,TC004130,TC004640
1	!	4.9e-05	19	1102	12	0.011	0.632	GO:0005249	MF	9	voltage-gated potassium channel activity	3	TC011288,TC001199,TC008326,TC013190,TC015897,TC015898,TC006642,TC006707,TC006708,TC011616,TC004130,TC004640
1	!	0.00652	7	1102	6	0.005	0.857	GO:0005242	MF	9	inward rectifier potassium channel activity	4	TC001199,TC015897,TC015898,TC006707,TC006708,TC011616
Enriched GO categories in down-regulated genes in Hot vs Control
#	signf	p-value	T	Q	Q&T	Q&T/Q	Q&T/T	term ID	t type	t group	t name	t depth	Q&T list
#
1	!	0.0258	387	904	60	0.066	0.155	GO:0071840	BP	4	cellular component organization or biogenesis	1	TC011127,TC011183,TC000235,TC000273,TC000503,TC001214,TC004947,TC012918,TC000133,TC001573,TC002555,TC002569,TC002717,TC002838,TC002918,TC003307,TC003310,TC003580,TC003931,TC003980,TC030768,TC007082,TC007631,TC007731,TC013090,TC014045,TC014483,TC014883,TC014905,TC015009,TC015671,TC015193,TC008994,TC009145,TC009150,TC009327,TC009919,TC009994,TC030566,TC005517,TC005757,TC005779,TC006163,TC006306,TC0…
1	!	0.00155	812	904	114	0.126	0.14	GO:0005634	CC	1	nucleus	1	TC011009,TC011127,TC011161,TC000235,TC000502,TC000606,TC001132,TC004562,TC001072,TC001560,TC001573,TC002555,TC002777,TC002825,TC002918,TC003097,TC003283,TC003418,TC003818,TC003902,TC003938,TC003948,TC002131,TC002550,TC003891,TC003945,TC007133,TC007159,TC007248,TC007439,TC007453,TC007558,TC007731,TC007969,TC008332,TC010919,TC010924,TC012994,TC013076,TC013259,TC013347,TC013367,TC013380,TC013909,TC0…
1	!	0.00813	2762	904	312	0.345	0.113	GO:0005623	CC	3	cell	1	TC004369,TC011009,TC011127,TC011161,TC011183,TC011226,TC011244,TC011292,TC011392,TC011430,TC016087,TC011455,TC012945,TC000192,TC000235,TC000273,TC000389,TC000502,TC000503,TC000606,TC000618,TC000759,TC000975,TC001132,TC001194,TC001214,TC001360,TC001377,TC004467,TC004562,TC004842,TC004910,TC004928,TC004938,TC004947,TC000993,TC001072,TC030264,TC000070,TC000102,TC000124,TC000133,TC001560,TC001573,TC0…
1	!	0.00813	2762	904	312	0.345	0.113	GO:0044464	CC	3	cell part	1	TC004369,TC011009,TC011127,TC011161,TC011183,TC011226,TC011244,TC011292,TC011392,TC011430,TC016087,TC011455,TC012945,TC000192,TC000235,TC000273,TC000389,TC000502,TC000503,TC000606,TC000618,TC000759,TC000975,TC001132,TC001194,TC001214,TC001360,TC001377,TC004467,TC004562,TC004842,TC004910,TC004928,TC004938,TC004947,TC000993,TC001072,TC030264,TC000070,TC000102,TC000124,TC000133,TC001560,TC001573,TC0…
1	!	4.12e-05	2459	904	296	0.327	0.12	GO:0005622	CC	3	intracellular	2	TC004369,TC011009,TC011127,TC011161,TC011183,TC011244,TC011292,TC011392,TC011430,TC016087,TC011455,TC012945,TC000192,TC000235,TC000273,TC000389,TC000502,TC000503,TC000606,TC000618,TC000759,TC000975,TC001132,TC001194,TC001214,TC001360,TC001377,TC004467,TC004562,TC004842,TC004910,TC004928,TC004938,TC004947,TC000993,TC001072,TC000070,TC000102,TC000124,TC000133,TC001560,TC001573,TC002391,TC002395,TC0…
1	!	0.0143	2800	904	314	0.347	0.112	GO:0043167	MF	5	ion binding	1	TC011009,TC011034,TC011127,TC011226,TC011292,TC011430,TC016087,TC011046,TC011231,TC000192,TC000220,TC000235,TC000273,TC000389,TC000502,TC000503,TC000603,TC000606,TC000618,TC000831,TC000833,TC001003,TC001145,TC001194,TC004467,TC004562,TC004865,TC004928,TC004936,TC004947,TC005009,TC000443,TC001362,TC004557,TC030446,TC000021,TC000070,TC001560,TC002395,TC002481,TC002539,TC002561,TC002621,TC002624,TC0…
1	!	0.00329	1256	904	161	0.178	0.128	GO:0046914	MF	2	transition metal ion binding	1	TC011009,TC011034,TC011127,TC011292,TC011430,TC011231,TC000192,TC000220,TC000235,TC000389,TC000502,TC000503,TC000606,TC000618,TC004467,TC004562,TC004928,TC004936,TC005009,TC001362,TC004557,TC030446,TC000070,TC001560,TC002395,TC002621,TC002624,TC002979,TC003097,TC003141,TC003283,TC003292,TC003306,TC003418,TC003707,TC003814,TC003946,TC003947,TC003948,TC003950,TC003951,TC003952,TC003953,TC003954,TC0…
1	!	0.000397	1049	904	143	0.158	0.136	GO:0008270	MF	2	zinc ion binding	2	TC011009,TC011034,TC011127,TC011292,TC011430,TC000192,TC000235,TC000389,TC000502,TC000503,TC000606,TC000618,TC004467,TC004562,TC004928,TC004936,TC005009,TC001362,TC004557,TC030446,TC000070,TC001560,TC002395,TC002621,TC002624,TC002979,TC003097,TC003141,TC003283,TC003292,TC003418,TC003707,TC003814,TC003946,TC003947,TC003948,TC003950,TC003951,TC003952,TC003953,TC003954,TC003955,TC003956,TC003957,TC0…
Enriched GO categories in up-regulated genes in Hot-Dry vs Control
#	signf	p-value	T	Q	Q&T	Q&T/Q	Q&T/T	term ID	t type	t group	t name	t depth	Q&T list
#
1	!	0.000116	291	1334	72	0.054	0.247	GO:1901135	BP	2	carbohydrate derivative metabolic process	1	TC011082,TC011139,TC011141,TC011349,TC000305,TC000316,TC000318,TC000616,TC000688,TC000967,TC001169,TC001253,TC001350,TC001380,TC004478,TC002585,TC002948,TC002995,TC003143,TC003179,TC003274,TC003275,TC003602,TC003876,TC007848,TC010394,TC010893,TC013721,TC014051,TC014100,TC014101,TC014159,TC014343,TC014609,TC010460,TC015481,TC015540,TC015620,TC009175,TC009176,TC009177,TC009178,TC009179,TC009180,TC0…
1	!	3.52e-07	75	1334	32	0.024	0.427	GO:0006040	BP	2	amino sugar metabolic process	2	TC011139,TC011141,TC011349,TC000316,TC001169,TC001350,TC004478,TC003179,TC003274,TC003275,TC003876,TC014100,TC014101,TC015481,TC015620,TC009175,TC009176,TC009177,TC009178,TC009179,TC009180,TC009626,TC009627,TC009628,TC009894,TC005652,TC011724,TC012734,TC004733,TC006846,TC004216,TC008506
1	!	3.52e-07	75	1334	32	0.024	0.427	GO:1901071	BP	2	glucosamine-containing compound metabolic process	3	TC011139,TC011141,TC011349,TC000316,TC001169,TC001350,TC004478,TC003179,TC003274,TC003275,TC003876,TC014100,TC014101,TC015481,TC015620,TC009175,TC009176,TC009177,TC009178,TC009179,TC009180,TC009626,TC009627,TC009628,TC009894,TC005652,TC011724,TC012734,TC004733,TC006846,TC004216,TC008506
1	!	0.00357	36	1334	16	0.012	0.444	GO:1901136	BP	2	carbohydrate derivative catabolic process	2	TC000688,TC003876,TC015481,TC009175,TC009176,TC009177,TC009178,TC009179,TC009180,TC009626,TC009627,TC009628,TC005652,TC012734,TC013620,TC010611
1	!	0.000881	23	1334	13	0.01	0.565	GO:0046348	BP	2	amino sugar catabolic process	3	TC003876,TC015481,TC009175,TC009176,TC009177,TC009178,TC009179,TC009180,TC009626,TC009627,TC009628,TC005652,TC012734
1	!	0.000881	23	1334	13	0.01	0.565	GO:1901072	BP	2	glucosamine-containing compound catabolic process	4	TC003876,TC015481,TC009175,TC009176,TC009177,TC009178,TC009179,TC009180,TC009626,TC009627,TC009628,TC005652,TC012734
1	!	0.0114	584	1334	115	0.086	0.197	GO:1901564	BP	2	organonitrogen compound metabolic process	1	TC011070,TC011082,TC011139,TC011141,TC011349,TC011361,TC011372,TC000305,TC000316,TC000318,TC000540,TC000610,TC000616,TC000967,TC001169,TC001179,TC001253,TC001350,TC001380,TC004462,TC004478,TC002496,TC002601,TC002948,TC003172,TC003179,TC003274,TC003275,TC003448,TC003876,TC003967,TC007032,TC007208,TC007848,TC008324,TC010394,TC010452,TC010893,TC013019,TC013057,TC013340,TC013480,TC013721,TC014051,TC0…
1	!	0.000297	61	1334	24	0.018	0.393	GO:1901565	BP	2	organonitrogen compound catabolic process	2	TC011070,TC003876,TC007032,TC015481,TC015522,TC009175,TC009176,TC009177,TC009178,TC009179,TC009180,TC009626,TC009627,TC009628,TC010072,TC005367,TC005652,TC006024,TC012451,TC012734,TC013620,TC010611,TC010478,TC008366
1	!	1.17e-06	86	1334	34	0.025	0.395	GO:0006022	BP	2	aminoglycan metabolic process	2	TC011139,TC011141,TC011349,TC000316,TC001169,TC001350,TC004478,TC003179,TC003274,TC003275,TC003876,TC014100,TC014101,TC015481,TC015620,TC009175,TC009176,TC009177,TC009178,TC009179,TC009180,TC009626,TC009627,TC009628,TC009894,TC005652,TC011724,TC012734,TC004733,TC013620,TC010611,TC006846,TC004216,TC008506
1	!	0.00187	31	1334	15	0.011	0.484	GO:0006026	BP	2	aminoglycan catabolic process	3	TC003876,TC015481,TC009175,TC009176,TC009177,TC009178,TC009179,TC009180,TC009626,TC009627,TC009628,TC005652,TC012734,TC013620,TC010611
1	!	9.76e-08	72	1334	32	0.024	0.444	GO:0006030	BP	2	chitin metabolic process	3	TC011139,TC011141,TC011349,TC000316,TC001169,TC001350,TC004478,TC003179,TC003274,TC003275,TC003876,TC014100,TC014101,TC015481,TC015620,TC009175,TC009176,TC009177,TC009178,TC009179,TC009180,TC009626,TC009627,TC009628,TC009894,TC005652,TC011724,TC012734,TC004733,TC006846,TC004216,TC008506
1	!	0.000881	23	1334	13	0.01	0.565	GO:0006032	BP	2	chitin catabolic process	4	TC003876,TC015481,TC009175,TC009176,TC009177,TC009178,TC009179,TC009180,TC009626,TC009627,TC009628,TC005652,TC012734
1	!	2.27e-07	6262	1334	957	0.717	0.153	GO:0008150	BP	4	biological_process	1	TC004362,TC004402,TC011027,TC011057,TC011070,TC011082,TC011087,TC011139,TC011141,TC011159,TC011162,TC011284,TC011288,TC011349,TC011361,TC011372,TC011390,TC011401,TC011467,TC011471,TC011477,TC016218,TC011001,TC004383,TC004401,TC011000,TC011002,TC011222,TC011245,TC011478,TC030231,TC030239,TC000197,TC000198,TC000206,TC000207,TC000228,TC000303,TC000305,TC000316,TC000317,TC000318,TC000334,TC000359,TC0…
1	!	2.22e-05	1055	1334	204	0.153	0.193	GO:0051179	BP	4	localization	2	TC004362,TC011284,TC011288,TC011401,TC004383,TC000303,TC000305,TC000334,TC000367,TC000393,TC000459,TC000561,TC000562,TC000573,TC000583,TC000586,TC000991,TC001165,TC001185,TC001199,TC001253,TC001322,TC001349,TC001374,TC004419,TC004432,TC004850,TC004949,TC012913,TC012914,TC001018,TC004833,TC004838,TC030731,TC000121,TC002415,TC002610,TC002631,TC002942,TC002947,TC003203,TC003284,TC003397,TC003402,TC0…
1	!	3.72e-05	1043	1334	201	0.151	0.193	GO:0051234	BP	4	establishment of localization	3	TC004362,TC011284,TC011288,TC011401,TC004383,TC000303,TC000305,TC000334,TC000367,TC000393,TC000459,TC000561,TC000562,TC000573,TC000583,TC000991,TC001165,TC001185,TC001199,TC001253,TC001322,TC001349,TC001374,TC004419,TC004432,TC004850,TC004949,TC012913,TC012914,TC001018,TC004833,TC004838,TC030731,TC000121,TC002415,TC002610,TC002631,TC002942,TC002947,TC003203,TC003284,TC003397,TC003402,TC003455,TC0…
1	!	2.96e-05	1040	1334	201	0.151	0.193	GO:0006810	BP	4	transport	4	TC004362,TC011284,TC011288,TC011401,TC004383,TC000303,TC000305,TC000334,TC000367,TC000393,TC000459,TC000561,TC000562,TC000573,TC000583,TC000991,TC001165,TC001185,TC001199,TC001253,TC001322,TC001349,TC001374,TC004419,TC004432,TC004850,TC004949,TC012913,TC012914,TC001018,TC004833,TC004838,TC030731,TC000121,TC002415,TC002610,TC002631,TC002942,TC002947,TC003203,TC003284,TC003397,TC003402,TC003455,TC0…
1	!	0.000194	4023	1334	635	0.476	0.158	GO:0008152	BP	4	metabolic process	2	TC004402,TC011057,TC011070,TC011082,TC011087,TC011139,TC011141,TC011159,TC011162,TC011349,TC011361,TC011372,TC011390,TC011467,TC011471,TC016218,TC011001,TC011000,TC011002,TC011222,TC000197,TC000207,TC000228,TC000305,TC000316,TC000317,TC000318,TC000365,TC000371,TC000408,TC000413,TC000414,TC000444,TC000540,TC000565,TC000571,TC000610,TC000616,TC000636,TC000637,TC000664,TC000665,TC000666,TC000686,TC0…
1	!	5.2e-06	3349	1334	551	0.413	0.165	GO:0044699	BP	4	single-organism process	2	TC004362,TC011027,TC011057,TC011070,TC011082,TC011159,TC011284,TC011288,TC011361,TC011401,TC011471,TC011477,TC004383,TC004401,TC011222,TC011245,TC011478,TC030231,TC030239,TC000206,TC000207,TC000303,TC000305,TC000318,TC000334,TC000367,TC000393,TC000408,TC000431,TC000459,TC000540,TC000561,TC000562,TC000573,TC000583,TC000616,TC000688,TC000699,TC000782,TC000798,TC000799,TC000821,TC000960,TC000967,TC0…
1	!	8.6e-12	733	1334	174	0.13	0.237	GO:1902578	BP	4	single-organism localization	3	TC004362,TC011284,TC011288,TC011401,TC004383,TC000303,TC000305,TC000334,TC000367,TC000393,TC000459,TC000561,TC000562,TC000573,TC000583,TC000991,TC001165,TC001185,TC001199,TC001253,TC001349,TC004419,TC004432,TC004850,TC004949,TC012913,TC012914,TC001018,TC004833,TC004838,TC030731,TC000121,TC002415,TC002610,TC002631,TC002942,TC002947,TC003203,TC003284,TC003402,TC003455,TC003560,TC003564,TC003794,TC0…
1	!	6.21e-12	725	1334	173	0.13	0.239	GO:0044765	BP	4	single-organism transport	4	TC004362,TC011284,TC011288,TC011401,TC004383,TC000303,TC000305,TC000334,TC000367,TC000393,TC000459,TC000561,TC000562,TC000573,TC000583,TC000991,TC001165,TC001185,TC001199,TC001253,TC001349,TC004419,TC004432,TC004850,TC004949,TC012913,TC012914,TC001018,TC004833,TC004838,TC030731,TC000121,TC002415,TC002610,TC002631,TC002942,TC002947,TC003203,TC003284,TC003402,TC003455,TC003560,TC003564,TC003794,TC0…
1	!	6.11e-08	297	1334	82	0.061	0.276	GO:0006811	BP	4	ion transport	5	TC004362,TC011288,TC011401,TC004383,TC000305,TC000334,TC000367,TC000562,TC000573,TC000583,TC001185,TC001199,TC001253,TC001349,TC004432,TC004850,TC004949,TC001018,TC004833,TC004838,TC002610,TC002631,TC002942,TC003203,TC003560,TC003794,TC003796,TC002449,TC008009,TC008326,TC010394,TC013190,TC013357,TC013896,TC014487,TC014620,TC014979,TC015087,TC015325,TC015391,TC015503,TC015520,TC015542,TC009110,TC0…
1	!	0.00812	186	1334	47	0.035	0.253	GO:0006812	BP	4	cation transport	6	TC004362,TC011288,TC000305,TC000334,TC000562,TC001199,TC001253,TC001349,TC004432,TC004949,TC002610,TC002631,TC002942,TC003796,TC008009,TC008326,TC010394,TC013190,TC013357,TC014979,TC015087,TC015325,TC015503,TC009110,TC015897,TC015898,TC005481,TC006061,TC006281,TC006571,TC006642,TC006643,TC006707,TC006708,TC011616,TC011671,TC012313,TC004119,TC004130,TC004599,TC004640,TC004126,TC004749,TC002260,TC0…
1	!	2.84e-05	127	1334	41	0.031	0.323	GO:0030001	BP	4	metal ion transport	7	TC004362,TC011288,TC000305,TC000334,TC000562,TC001199,TC001253,TC001349,TC004432,TC002610,TC002631,TC002942,TC003796,TC008009,TC008326,TC010394,TC013190,TC014979,TC015087,TC015325,TC015503,TC015897,TC015898,TC005481,TC006061,TC006571,TC006642,TC006643,TC006707,TC006708,TC011616,TC011671,TC012313,TC004119,TC004130,TC004640,TC004126,TC004749,TC002260,TC002095,TC002069
1	!	8.8e-07	123	1334	43	0.032	0.35	GO:0015672	BP	4	monovalent inorganic cation transport	7	TC004362,TC011288,TC000305,TC000334,TC000562,TC001199,TC001253,TC001349,TC004432,TC004949,TC002631,TC003796,TC008009,TC008326,TC010394,TC013190,TC013357,TC014979,TC015087,TC015325,TC015503,TC009110,TC015897,TC015898,TC005481,TC006061,TC006281,TC006571,TC006642,TC006643,TC006707,TC006708,TC011616,TC011671,TC004119,TC004130,TC004599,TC004640,TC004126,TC004749,TC002260,TC002095,TC008354
1	!	4.8e-08	43	1334	24	0.018	0.558	GO:0006813	BP	4	potassium ion transport	8	TC004362,TC011288,TC000305,TC000334,TC001199,TC001253,TC008009,TC008326,TC010394,TC013190,TC014979,TC015503,TC015897,TC015898,TC006061,TC006642,TC006643,TC006707,TC006708,TC011616,TC011671,TC004119,TC004130,TC004640
1	!	0.00022	2347	1334	395	0.296	0.168	GO:0044763	BP	4	single-organism cellular process	3	TC004362,TC011027,TC011057,TC011070,TC011082,TC011159,TC011288,TC011361,TC011401,TC011471,TC011477,TC004401,TC011478,TC030231,TC030239,TC000206,TC000207,TC000303,TC000305,TC000318,TC000334,TC000367,TC000393,TC000408,TC000431,TC000459,TC000540,TC000561,TC000562,TC000573,TC000583,TC000616,TC000699,TC000782,TC000798,TC000799,TC000967,TC000991,TC001044,TC001165,TC001179,TC001185,TC001187,TC001199,TC0…
1	!	0.00907	17	1334	10	0.007	0.588	GO:0071804	BP	4	cellular potassium ion transport	4	TC004362,TC000334,TC008009,TC014979,TC006061,TC006642,TC006643,TC011671,TC004130,TC004640
1	!	0.00907	17	1334	10	0.007	0.588	GO:0071805	BP	4	potassium ion transmembrane transport	5	TC004362,TC000334,TC008009,TC014979,TC006061,TC006642,TC006643,TC011671,TC004130,TC004640
1	!	4.78e-11	478	1334	125	0.094	0.262	GO:0055085	BP	4	transmembrane transport	4	TC004362,TC011288,TC000303,TC000334,TC000393,TC000459,TC000561,TC000562,TC000573,TC000583,TC000991,TC001165,TC001199,TC001349,TC004419,TC004432,TC004949,TC012913,TC012914,TC030731,TC000121,TC002415,TC002610,TC002631,TC002942,TC002947,TC003203,TC003284,TC003402,TC003564,TC003796,TC002449,TC007067,TC007068,TC007071,TC007072,TC008009,TC008326,TC010434,TC013040,TC013357,TC013488,TC013748,TC014090,TC0…
1	!	0.000119	119	1334	38	0.028	0.319	GO:0034220	BP	4	ion transmembrane transport	5	TC004362,TC000334,TC000562,TC000583,TC001199,TC001349,TC004432,TC004949,TC002610,TC002631,TC003203,TC008009,TC013357,TC014979,TC015087,TC015897,TC015898,TC005481,TC006061,TC006281,TC006571,TC006642,TC006643,TC006663,TC006707,TC006708,TC011616,TC011671,TC011826,TC012313,TC004130,TC004599,TC004640,TC004126,TC004749,TC002260,TC002095,TC008354
1	!	1.74e-07	1313	1334	255	0.191	0.194	GO:0044710	BP	4	single-organism metabolic process	3	TC011057,TC011070,TC011082,TC011159,TC011361,TC011471,TC011222,TC000207,TC000305,TC000318,TC000408,TC000540,TC000616,TC000688,TC000699,TC000798,TC000799,TC000821,TC000960,TC000967,TC001136,TC001137,TC001179,TC001187,TC001253,TC001263,TC001316,TC001380,TC004510,TC004574,TC004877,TC004878,TC004879,TC004926,TC004962,TC005232,TC005233,TC004818,TC004862,TC004972,TC000058,TC001572,TC002446,TC002471,TC0…
1	!	2.47e-09	471	1334	119	0.089	0.253	GO:0044281	BP	4	small molecule metabolic process	4	TC011070,TC011082,TC011159,TC011361,TC011471,TC000305,TC000318,TC000540,TC000616,TC000699,TC000798,TC000799,TC000967,TC001179,TC001253,TC001263,TC001380,TC004574,TC004962,TC005232,TC005233,TC000058,TC002496,TC002601,TC002613,TC002948,TC002988,TC003095,TC003096,TC003172,TC003251,TC003448,TC007032,TC007208,TC007773,TC007848,TC008324,TC010394,TC010893,TC013019,TC013056,TC013057,TC013214,TC013265,TC0…
1	!	0.0437	98	1334	28	0.021	0.286	GO:0044712	BP	4	single-organism catabolic process	4	TC011070,TC000318,TC000798,TC000799,TC001380,TC002948,TC007032,TC007182,TC007185,TC007187,TC007188,TC007189,TC015522,TC015540,TC015591,TC010072,TC030755,TC005324,TC005367,TC005433,TC005855,TC006024,TC006530,TC012451,TC010847,TC014245,TC010478,TC008366
1	!	1.91e-05	598	1334	129	0.097	0.216	GO:0055114	BP	4	oxidation-reduction process	4	TC011082,TC011471,TC011222,TC000688,TC000699,TC000821,TC000960,TC001136,TC001137,TC001179,TC001316,TC004510,TC004574,TC004877,TC004878,TC004879,TC004962,TC005232,TC005233,TC004818,TC004972,TC001572,TC002471,TC002496,TC002613,TC002615,TC002948,TC003649,TC010382,TC002542,TC030784,TC007219,TC007642,TC007811,TC008262,TC010923,TC013056,TC013214,TC014159,TC014166,TC014317,TC014586,TC014609,TC014119,TC0…
1	!	0.00144	196	1334	51	0.038	0.26	GO:0006629	BP	4	lipid metabolic process	4	TC011057,TC011471,TC000207,TC000408,TC000699,TC001187,TC001263,TC004926,TC002995,TC003226,TC003602,TC007032,TC007182,TC007185,TC007187,TC007188,TC007189,TC007264,TC007628,TC007759,TC008027,TC008273,TC014159,TC014471,TC014478,TC014811,TC014935,TC015170,TC015338,TC015349,TC015395,TC015613,TC008780,TC008781,TC009386,TC010035,TC009901,TC005433,TC005802,TC006231,TC005501,TC012134,TC012151,TC012153,TC0…
1	!	0.000595	63	1334	24	0.018	0.381	GO:0006091	BP	4	generation of precursor metabolites and energy	1	TC011082,TC000318,TC001380,TC004962,TC002948,TC013056,TC013214,TC014166,TC030624,TC015540,TC010587,TC009966,TC030755,TC005841,TC005855,TC006530,TC006252,TC006271,TC012587,TC012855,TC011988,TC030694,TC010847,TC007374
1	!	0.0376	38	1334	15	0.011	0.395	GO:0015980	BP	4	energy derivation by oxidation of organic compounds	2	TC011082,TC004962,TC013056,TC013214,TC014166,TC030624,TC010587,TC009966,TC006252,TC006271,TC012587,TC012855,TC011988,TC030694,TC007374
1	!	0.00187	31	1334	15	0.011	0.484	GO:0045333	BP	4	cellular respiration	3	TC011082,TC004962,TC013056,TC013214,TC014166,TC030624,TC010587,TC009966,TC006252,TC006271,TC012587,TC012855,TC011988,TC030694,TC007374
1	!	0.044	23	1334	11	0.008	0.478	GO:0009060	BP	4	aerobic respiration	4	TC004962,TC013056,TC013214,TC014166,TC030624,TC010587,TC006271,TC012587,TC012855,TC011988,TC007374
1	!	0.0148	256	1334	59	0.044	0.23	GO:0044711	BP	4	single-organism biosynthetic process	1	TC011057,TC011082,TC011159,TC011361,TC011471,TC000305,TC000408,TC000540,TC000699,TC001253,TC004926,TC002446,TC002585,TC002601,TC002948,TC002995,TC003095,TC003096,TC003251,TC003448,TC003602,TC007208,TC007759,TC007848,TC007883,TC008273,TC010893,TC013265,TC013721,TC014051,TC014098,TC014159,TC014471,TC014811,TC010460,TC015338,TC015349,TC015385,TC015395,TC015613,TC009072,TC009131,TC015922,TC009901,TC0…
1	!	0.0147	74	1334	24	0.018	0.324	GO:0044283	BP	4	small molecule biosynthetic process	2	TC011361,TC011471,TC000540,TC000699,TC002601,TC003251,TC003448,TC007208,TC015338,TC015349,TC015385,TC015395,TC015613,TC009072,TC009131,TC009901,TC030755,TC005370,TC006024,TC006053,TC005501,TC008532,TC016399,TC016415
1	!	0.000405	25	1334	14	0.01	0.56	GO:0032879	BP	4	regulation of localization	1	TC001199,TC007477,TC007759,TC014773,TC015897,TC015898,TC006642,TC006643,TC006707,TC006708,TC011616,TC004130,TC004126,TC004749
1	!	0.000881	23	1334	13	0.01	0.565	GO:0051049	BP	4	regulation of transport	2	TC001199,TC007477,TC007759,TC015897,TC015898,TC006642,TC006643,TC006707,TC006708,TC011616,TC004130,TC004126,TC004749
1	!	0.00812	20	1334	11	0.008	0.55	GO:0043269	BP	4	regulation of ion transport	3	TC001199,TC015897,TC015898,TC006642,TC006643,TC006707,TC006708,TC011616,TC004130,TC004126,TC004749
1	!	0.002	18	1334	11	0.008	0.611	GO:0034762	BP	4	regulation of transmembrane transport	3	TC001199,TC015897,TC015898,TC006642,TC006643,TC006707,TC006708,TC011616,TC004130,TC004126,TC004749
1	!	0.002	18	1334	11	0.008	0.611	GO:0034765	BP	4	regulation of ion transmembrane transport	4	TC001199,TC015897,TC015898,TC006642,TC006643,TC006707,TC006708,TC011616,TC004130,TC004126,TC004749
1	!	2.51e-09	223	1334	70	0.052	0.314	GO:0006082	BP	4	organic acid metabolic process	1	TC011070,TC011159,TC011361,TC011471,TC000318,TC000540,TC000699,TC001179,TC001380,TC004962,TC005232,TC005233,TC002496,TC002601,TC002948,TC003172,TC003448,TC007208,TC008324,TC013019,TC013056,TC013057,TC013214,TC013480,TC014166,TC030624,TC015096,TC015170,TC015338,TC015349,TC015385,TC015395,TC015522,TC015540,TC015613,TC008604,TC009131,TC009842,TC010044,TC010072,TC010587,TC009901,TC030755,TC005367,TC0…
1	!	2.51e-09	223	1334	70	0.052	0.314	GO:0043436	BP	4	oxoacid metabolic process	2	TC011070,TC011159,TC011361,TC011471,TC000318,TC000540,TC000699,TC001179,TC001380,TC004962,TC005232,TC005233,TC002496,TC002601,TC002948,TC003172,TC003448,TC007208,TC008324,TC013019,TC013056,TC013057,TC013214,TC013480,TC014166,TC030624,TC015096,TC015170,TC015338,TC015349,TC015385,TC015395,TC015522,TC015540,TC015613,TC008604,TC009131,TC009842,TC010044,TC010072,TC010587,TC009901,TC030755,TC005367,TC0…
1	!	9.59e-10	219	1334	70	0.052	0.32	GO:0019752	BP	4	carboxylic acid metabolic process	3	TC011070,TC011159,TC011361,TC011471,TC000318,TC000540,TC000699,TC001179,TC001380,TC004962,TC005232,TC005233,TC002496,TC002601,TC002948,TC003172,TC003448,TC007208,TC008324,TC013019,TC013056,TC013057,TC013214,TC013480,TC014166,TC030624,TC015096,TC015170,TC015338,TC015349,TC015385,TC015395,TC015522,TC015540,TC015613,TC008604,TC009131,TC009842,TC010044,TC010072,TC010587,TC009901,TC030755,TC005367,TC0…
1	!	0.0118	24	1334	12	0.009	0.5	GO:0072350	BP	4	tricarboxylic acid metabolic process	4	TC004962,TC013056,TC013214,TC014166,TC030624,TC015096,TC010587,TC006271,TC012587,TC012855,TC011988,TC007374
1	!	0.0118	24	1334	12	0.009	0.5	GO:0006101	BP	4	citrate metabolic process	5	TC004962,TC013056,TC013214,TC014166,TC030624,TC015096,TC010587,TC006271,TC012587,TC012855,TC011988,TC007374
1	!	0.000433	58	1334	23	0.017	0.397	GO:0032787	BP	4	monocarboxylic acid metabolic process	4	TC011159,TC011471,TC000318,TC000699,TC001380,TC002948,TC003448,TC015170,TC015338,TC015349,TC015395,TC015540,TC015613,TC009901,TC030755,TC005855,TC006530,TC005501,TC010847,TC014245,TC016399,TC016415,TC010479
1	!	0.0127	60	1334	21	0.016	0.35	GO:0016053	BP	4	organic acid biosynthetic process	1	TC011361,TC011471,TC000540,TC000699,TC002601,TC003448,TC007208,TC015338,TC015349,TC015385,TC015395,TC015613,TC009131,TC009901,TC005370,TC006024,TC006053,TC005501,TC008532,TC016399,TC016415
1	!	0.0127	60	1334	21	0.016	0.35	GO:0046394	BP	4	carboxylic acid biosynthetic process	2	TC011361,TC011471,TC000540,TC000699,TC002601,TC003448,TC007208,TC015338,TC015349,TC015385,TC015395,TC015613,TC009131,TC009901,TC005370,TC006024,TC006053,TC005501,TC008532,TC016399,TC016415
1	!	0.044	23	1334	11	0.008	0.478	GO:0006099	BP	4	tricarboxylic acid cycle	1	TC004962,TC013056,TC013214,TC014166,TC030624,TC010587,TC006271,TC012587,TC012855,TC011988,TC007374
1	!	3.69e-16	250	1334	89	0.067	0.356	GO:0005975	BP	1	carbohydrate metabolic process	1	TC016218,TC000197,TC000318,TC000571,TC000616,TC000636,TC000637,TC000688,TC000936,TC000937,TC000938,TC000939,TC000943,TC001263,TC001380,TC004550,TC004858,TC004953,TC001368,TC002585,TC002948,TC002988,TC002995,TC003143,TC003876,TC003905,TC007883,TC008276,TC008357,TC008358,TC008359,TC013214,TC013661,TC013662,TC014100,TC014101,TC014147,TC014343,TC014348,TC014909,TC015096,TC015481,TC015540,TC015591,TC0…
1	!	0.00234	535	1334	110	0.082	0.206	GO:0006508	BP	3	proteolysis	1	TC004402,TC011087,TC011162,TC011001,TC011000,TC011002,TC000413,TC000414,TC000565,TC000664,TC000665,TC000666,TC001175,TC004465,TC000248,TC000635,TC000808,TC001159,TC001258,TC001261,TC004418,TC004830,TC004952,TC003450,TC004000,TC002397,TC002843,TC002952,TC002953,TC002954,TC004027,TC030730,TC013215,TC014700,TC014728,TC010904,TC010908,TC010910,TC010927,TC010934,TC010935,TC010937,TC010938,TC010939,TC0…
1	!	0.00274	51	1334	20	0.015	0.392	GO:0045202	CC	6	synapse	1	TC011401,TC004383,TC000367,TC001185,TC004850,TC001018,TC004833,TC004838,TC003560,TC007477,TC014487,TC006391,TC006393,TC012818,TC012852,TC010875,TC013633,TC001432,TC010481,TC007728
1	!	0.00132	49	1334	20	0.015	0.408	GO:0044456	CC	6	synapse part	2	TC011401,TC004383,TC000367,TC001185,TC004850,TC001018,TC004833,TC004838,TC003560,TC007477,TC014487,TC006391,TC006393,TC012818,TC012852,TC010875,TC013633,TC001432,TC010481,TC007728
1	!	4.36e-06	34	1334	19	0.014	0.559	GO:0098794	CC	6	postsynapse	2	TC011401,TC004383,TC000367,TC001185,TC004850,TC001018,TC004833,TC004838,TC003560,TC014487,TC006391,TC006393,TC012818,TC012852,TC010875,TC013633,TC001432,TC010481,TC007728
1	!	8.51e-06	1448	1334	268	0.201	0.185	GO:0044425	CC	6	membrane part	1	TC004362,TC011284,TC011288,TC011401,TC011471,TC016213,TC004383,TC011478,TC030231,TC030239,TC000303,TC000305,TC000334,TC000367,TC000393,TC000459,TC000561,TC000573,TC000583,TC000699,TC000991,TC001165,TC001185,TC001199,TC001253,TC001322,TC001374,TC004419,TC004850,TC004949,TC012913,TC012914,TC000221,TC000222,TC000298,TC000401,TC001018,TC004545,TC004833,TC004838,TC030731,TC030770,TC000121,TC002415,TC0…
1	!	3.47e-06	1333	1334	252	0.189	0.189	GO:0031224	CC	6	intrinsic component of membrane	2	TC004362,TC011284,TC011288,TC011401,TC011471,TC016213,TC004383,TC011478,TC030231,TC030239,TC000303,TC000305,TC000334,TC000367,TC000393,TC000459,TC000561,TC000573,TC000583,TC000699,TC000991,TC001165,TC001185,TC001199,TC001253,TC001322,TC001374,TC004419,TC004850,TC012913,TC012914,TC000221,TC000222,TC000298,TC000401,TC001018,TC004545,TC004833,TC004838,TC030731,TC030770,TC000121,TC002415,TC002610,TC0…
1	!	4.9e-06	1325	1334	250	0.187	0.189	GO:0016021	CC	6	integral component of membrane	3	TC004362,TC011284,TC011288,TC011401,TC011471,TC016213,TC004383,TC011478,TC030231,TC030239,TC000303,TC000305,TC000334,TC000367,TC000393,TC000459,TC000561,TC000573,TC000583,TC000699,TC000991,TC001165,TC001185,TC001199,TC001253,TC001322,TC001374,TC004419,TC004850,TC012913,TC012914,TC000221,TC000222,TC000298,TC000401,TC001018,TC004545,TC004833,TC004838,TC030731,TC030770,TC000121,TC002415,TC002610,TC0…
1	!	8.17e-05	39	1334	19	0.014	0.487	GO:0098589	CC	6	membrane region	1	TC011401,TC004383,TC000367,TC001185,TC004850,TC001018,TC004833,TC004838,TC003560,TC014487,TC006391,TC006393,TC012818,TC012852,TC010875,TC013633,TC001432,TC010481,TC007728
1	!	5.63e-07	84	1334	34	0.025	0.405	GO:0044459	CC	6	plasma membrane part	1	TC011288,TC011401,TC004383,TC000367,TC001185,TC004850,TC000298,TC001018,TC004833,TC004838,TC002893,TC003560,TC010394,TC014487,TC015232,TC006642,TC006643,TC006391,TC006393,TC001667,TC012123,TC012518,TC012818,TC012852,TC004119,TC004130,TC004640,TC004126,TC004749,TC010875,TC013633,TC001432,TC010481,TC007728
1	!	8.32e-06	35	1334	19	0.014	0.543	GO:0098590	CC	6	plasma membrane region	2	TC011401,TC004383,TC000367,TC001185,TC004850,TC001018,TC004833,TC004838,TC003560,TC014487,TC006391,TC006393,TC012818,TC012852,TC010875,TC013633,TC001432,TC010481,TC007728
1	!	4.36e-06	34	1334	19	0.014	0.559	GO:0097060	CC	6	synaptic membrane	3	TC011401,TC004383,TC000367,TC001185,TC004850,TC001018,TC004833,TC004838,TC003560,TC014487,TC006391,TC006393,TC012818,TC012852,TC010875,TC013633,TC001432,TC010481,TC007728
1	!	4.36e-06	34	1334	19	0.014	0.559	GO:0045211	CC	6	postsynaptic membrane	4	TC011401,TC004383,TC000367,TC001185,TC004850,TC001018,TC004833,TC004838,TC003560,TC014487,TC006391,TC006393,TC012818,TC012852,TC010875,TC013633,TC001432,TC010481,TC007728
1	!	7.86e-06	45	1334	22	0.016	0.489	GO:0030054	CC	11	cell junction	1	TC011064,TC011066,TC011401,TC004383,TC000367,TC001185,TC004850,TC001018,TC004833,TC004838,TC003560,TC014487,TC006391,TC006393,TC011709,TC012818,TC012852,TC010875,TC013633,TC001432,TC010481,TC007728
1	!	0.000318	218	1334	57	0.043	0.261	GO:0005576	CC	10	extracellular region	1	TC011139,TC011141,TC011162,TC011349,TC000316,TC000836,TC001169,TC001350,TC004478,TC004567,TC000214,TC000808,TC003179,TC003274,TC003275,TC003876,TC010525,TC003194,TC003276,TC008308,TC014100,TC014101,TC014566,TC014773,TC014017,TC014664,TC030085,TC030668,TC015481,TC015620,TC015373,TC008608,TC008734,TC009180,TC009894,TC009960,TC009318,TC009361,TC030007,TC005652,TC006506,TC011724,TC011986,TC012151,TC0…
1	!	0.0379	10	1334	7	0.005	0.7	GO:0019028	CC	8	viral capsid	1	TC016344,TC016345,TC016346,TC016347,TC016348,TC016349,TC016350
1	!	4.34e-05	56	1334	24	0.018	0.429	GO:0008061	MF	9	chitin binding	1	TC011139,TC011141,TC011349,TC000316,TC001169,TC001350,TC004478,TC003179,TC003274,TC003275,TC003876,TC014100,TC014101,TC015481,TC015620,TC009180,TC009894,TC005652,TC011724,TC012734,TC004733,TC006846,TC004216,TC008506
1	!	4.63e-10	651	1334	154	0.115	0.237	GO:0005215	MF	5	transporter activity	1	TC004362,TC011284,TC011288,TC011401,TC004383,TC000303,TC000305,TC000334,TC000367,TC000393,TC000561,TC000562,TC000573,TC000583,TC001185,TC001199,TC001253,TC001322,TC001349,TC001374,TC004419,TC004432,TC004850,TC004949,TC001018,TC004833,TC004838,TC000121,TC002415,TC002610,TC002631,TC002942,TC002947,TC003203,TC003284,TC003402,TC003455,TC003560,TC003564,TC003794,TC003796,TC002449,TC007477,TC007556,TC0…
1	!	3.69e-08	446	1334	111	0.083	0.249	GO:0022892	MF	5	substrate-specific transporter activity	2	TC004362,TC011284,TC011288,TC011401,TC004383,TC000305,TC000334,TC000367,TC000562,TC000573,TC000583,TC001185,TC001199,TC001253,TC001322,TC001349,TC004432,TC004850,TC004949,TC001018,TC004833,TC004838,TC000121,TC002610,TC002631,TC002942,TC003203,TC003560,TC003794,TC003796,TC002449,TC007556,TC008009,TC008218,TC008326,TC010394,TC013190,TC013357,TC013488,TC013741,TC014487,TC014620,TC014872,TC014875,TC0…
1	!	6.75e-12	503	1334	132	0.099	0.262	GO:0022857	MF	5	transmembrane transporter activity	2	TC004362,TC011284,TC011288,TC011401,TC004383,TC000305,TC000334,TC000367,TC000393,TC000561,TC000562,TC000573,TC000583,TC001185,TC001199,TC001253,TC001322,TC001349,TC004419,TC004432,TC004850,TC004949,TC001018,TC004833,TC004838,TC000121,TC002610,TC002631,TC002942,TC002947,TC003203,TC003402,TC003560,TC003564,TC003794,TC003796,TC002449,TC008009,TC008218,TC008326,TC010394,TC010434,TC013190,TC013357,TC0…
1	!	1.16e-08	183	1334	60	0.045	0.328	GO:0022803	MF	5	passive transmembrane transporter activity	3	TC004362,TC011288,TC011401,TC004383,TC000334,TC000367,TC000562,TC001185,TC001199,TC001349,TC004432,TC004850,TC001018,TC004833,TC004838,TC002610,TC002631,TC003560,TC002449,TC008009,TC008218,TC008326,TC013190,TC014487,TC014620,TC014979,TC015087,TC015391,TC015503,TC015520,TC009110,TC009986,TC015897,TC015898,TC005481,TC006061,TC006571,TC006642,TC006643,TC006707,TC006708,TC006391,TC006393,TC011616,TC0…
1	!	1.16e-08	183	1334	60	0.045	0.328	GO:0015267	MF	5	channel activity	4	TC004362,TC011288,TC011401,TC004383,TC000334,TC000367,TC000562,TC001185,TC001199,TC001349,TC004432,TC004850,TC001018,TC004833,TC004838,TC002610,TC002631,TC003560,TC002449,TC008009,TC008218,TC008326,TC013190,TC014487,TC014620,TC014979,TC015087,TC015391,TC015503,TC015520,TC009110,TC009986,TC015897,TC015898,TC005481,TC006061,TC006571,TC006642,TC006643,TC006707,TC006708,TC006391,TC006393,TC011616,TC0…
1	!	1.74e-06	108	1334	39	0.029	0.361	GO:0022836	MF	5	gated channel activity	5	TC011288,TC011401,TC004383,TC000367,TC001185,TC001199,TC004850,TC001018,TC004833,TC004838,TC002610,TC003560,TC008218,TC008326,TC013190,TC014487,TC015503,TC015520,TC009986,TC015897,TC015898,TC006642,TC006643,TC006707,TC006708,TC006391,TC006393,TC011616,TC012818,TC012852,TC004130,TC004640,TC004126,TC004749,TC010875,TC013633,TC001432,TC010481,TC007728
1	!	0.000132	33	1334	17	0.013	0.515	GO:0022832	MF	5	voltage-gated channel activity	6	TC011288,TC001199,TC008326,TC013190,TC015503,TC015520,TC015897,TC015898,TC006642,TC006643,TC006707,TC006708,TC011616,TC004130,TC004640,TC004126,TC004749
1	!	0.000326	78	1334	28	0.021	0.359	GO:0022834	MF	5	ligand-gated channel activity	6	TC011401,TC004383,TC000367,TC001185,TC001199,TC004850,TC001018,TC004833,TC004838,TC002610,TC003560,TC008218,TC014487,TC009986,TC015897,TC015898,TC006707,TC006708,TC006391,TC006393,TC011616,TC012818,TC012852,TC010875,TC013633,TC001432,TC010481,TC007728
1	!	6.43e-09	408	1334	106	0.079	0.26	GO:0022891	MF	5	substrate-specific transmembrane transporter activity	3	TC004362,TC011284,TC011288,TC011401,TC004383,TC000305,TC000334,TC000367,TC000562,TC000573,TC000583,TC001185,TC001199,TC001253,TC001322,TC001349,TC004432,TC004850,TC004949,TC001018,TC004833,TC004838,TC000121,TC002610,TC002631,TC002942,TC003203,TC003560,TC003794,TC003796,TC002449,TC008009,TC008218,TC008326,TC010394,TC013190,TC013357,TC013488,TC014487,TC014620,TC014872,TC014875,TC014877,TC014979,TC0…
1	!	1.16e-08	183	1334	60	0.045	0.328	GO:0022838	MF	5	substrate-specific channel activity	4	TC004362,TC011288,TC011401,TC004383,TC000334,TC000367,TC000562,TC001185,TC001199,TC001349,TC004432,TC004850,TC001018,TC004833,TC004838,TC002610,TC002631,TC003560,TC002449,TC008009,TC008218,TC008326,TC013190,TC014487,TC014620,TC014979,TC015087,TC015391,TC015503,TC015520,TC009110,TC009986,TC015897,TC015898,TC005481,TC006061,TC006571,TC006642,TC006643,TC006707,TC006708,TC006391,TC006393,TC011616,TC0…
1	!	2.06e-08	342	1334	92	0.069	0.269	GO:0015075	MF	5	ion transmembrane transporter activity	4	TC004362,TC011284,TC011288,TC011401,TC004383,TC000305,TC000334,TC000367,TC000562,TC000573,TC000583,TC001185,TC001199,TC001253,TC001349,TC004432,TC004850,TC004949,TC001018,TC004833,TC004838,TC002610,TC002631,TC002942,TC003203,TC003560,TC003794,TC003796,TC002449,TC008009,TC008218,TC008326,TC010394,TC013190,TC013357,TC014487,TC014620,TC014979,TC015087,TC015391,TC015503,TC015520,TC015542,TC009110,TC0…
1	!	3.13e-07	216	1334	64	0.048	0.296	GO:0008324	MF	5	cation transmembrane transporter activity	5	TC004362,TC011284,TC011288,TC004383,TC000305,TC000334,TC000562,TC000573,TC001199,TC001253,TC001349,TC004432,TC004949,TC001018,TC004838,TC002610,TC002631,TC002942,TC003794,TC003796,TC008009,TC008326,TC010394,TC013190,TC013357,TC014979,TC015087,TC015503,TC009110,TC009753,TC015897,TC015898,TC009596,TC009966,TC015888,TC030046,TC005481,TC006061,TC006281,TC006378,TC006379,TC006571,TC006642,TC006643,TC0…
1	!	3.03e-06	188	1334	56	0.042	0.298	GO:0022890	MF	5	inorganic cation transmembrane transporter activity	6	TC004362,TC011284,TC011288,TC000305,TC000334,TC000562,TC001199,TC001253,TC001349,TC004432,TC004949,TC002610,TC002631,TC002942,TC003794,TC003796,TC008009,TC008326,TC010394,TC013190,TC013357,TC014979,TC015087,TC015503,TC009753,TC015897,TC015898,TC009596,TC009966,TC015888,TC030046,TC005481,TC006061,TC006281,TC006378,TC006379,TC006571,TC006642,TC006643,TC006707,TC006708,TC005219,TC011616,TC011671,TC0…
1	!	2.17e-07	158	1334	52	0.039	0.329	GO:0015077	MF	5	monovalent inorganic cation transmembrane transporter activity	7	TC004362,TC011284,TC011288,TC000305,TC000334,TC000562,TC001199,TC001253,TC001349,TC004432,TC004949,TC002631,TC003794,TC003796,TC008009,TC008326,TC010394,TC013190,TC013357,TC014979,TC015087,TC015503,TC009753,TC015897,TC015898,TC009596,TC009966,TC015888,TC030046,TC005481,TC006061,TC006281,TC006378,TC006379,TC006571,TC006642,TC006643,TC006707,TC006708,TC005219,TC011616,TC011671,TC004130,TC004599,TC0…
1	!	5.31e-07	130	1334	45	0.034	0.346	GO:0046873	MF	5	metal ion transmembrane transporter activity	7	TC004362,TC011284,TC011288,TC000305,TC000334,TC000562,TC001199,TC001253,TC001349,TC004432,TC002610,TC002631,TC002942,TC003794,TC003796,TC008009,TC008326,TC010394,TC013190,TC014979,TC015087,TC015503,TC009753,TC015897,TC015898,TC005481,TC006061,TC006378,TC006379,TC006571,TC006642,TC006643,TC006707,TC006708,TC005219,TC011616,TC011671,TC012313,TC004130,TC004640,TC004126,TC004749,TC002260,TC002095,TC0…
1	!	1.99e-07	42	1334	23	0.017	0.548	GO:0015079	MF	5	potassium ion transmembrane transporter activity	8	TC004362,TC011288,TC000305,TC000334,TC001199,TC001253,TC008009,TC008326,TC010394,TC013190,TC014979,TC015503,TC015897,TC015898,TC006061,TC006642,TC006643,TC006707,TC006708,TC011616,TC011671,TC004130,TC004640
1	!	1.16e-08	183	1334	60	0.045	0.328	GO:0005216	MF	5	ion channel activity	5	TC004362,TC011288,TC011401,TC004383,TC000334,TC000367,TC000562,TC001185,TC001199,TC001349,TC004432,TC004850,TC001018,TC004833,TC004838,TC002610,TC002631,TC003560,TC002449,TC008009,TC008218,TC008326,TC013190,TC014487,TC014620,TC014979,TC015087,TC015391,TC015503,TC015520,TC009110,TC009986,TC015897,TC015898,TC005481,TC006061,TC006571,TC006642,TC006643,TC006707,TC006708,TC006391,TC006393,TC011616,TC0…
1	!	0.000326	78	1334	28	0.021	0.359	GO:0015276	MF	5	ligand-gated ion channel activity	6	TC011401,TC004383,TC000367,TC001185,TC001199,TC004850,TC001018,TC004833,TC004838,TC002610,TC003560,TC008218,TC014487,TC009986,TC015897,TC015898,TC006707,TC006708,TC006391,TC006393,TC011616,TC012818,TC012852,TC010875,TC013633,TC001432,TC010481,TC007728
1	!	3.32e-10	89	1334	40	0.03	0.449	GO:0005261	MF	5	cation channel activity	6	TC004362,TC011288,TC004383,TC000334,TC000562,TC001199,TC001349,TC004432,TC001018,TC004838,TC002610,TC002631,TC008009,TC008326,TC013190,TC014979,TC015087,TC015503,TC009110,TC015897,TC015898,TC005481,TC006061,TC006571,TC006642,TC006643,TC006707,TC006708,TC011616,TC011671,TC012313,TC012852,TC004130,TC004640,TC004126,TC004749,TC013633,TC002260,TC002095,TC001432
1	!	1.08e-07	32	1334	20	0.015	0.625	GO:0005267	MF	5	potassium channel activity	7	TC004362,TC011288,TC000334,TC001199,TC008009,TC008326,TC013190,TC014979,TC015503,TC015897,TC015898,TC006061,TC006642,TC006643,TC006707,TC006708,TC011616,TC011671,TC004130,TC004640
1	!	0.000132	33	1334	17	0.013	0.515	GO:0005244	MF	5	voltage-gated ion channel activity	6	TC011288,TC001199,TC008326,TC013190,TC015503,TC015520,TC015897,TC015898,TC006642,TC006643,TC006707,TC006708,TC011616,TC004130,TC004640,TC004126,TC004749
1	!	2.16e-05	27	1334	16	0.012	0.593	GO:0022843	MF	5	voltage-gated cation channel activity	7	TC011288,TC001199,TC008326,TC013190,TC015503,TC015897,TC015898,TC006642,TC006643,TC006707,TC006708,TC011616,TC004130,TC004640,TC004126,TC004749
1	!	2.37e-06	19	1334	14	0.01	0.737	GO:0005249	MF	5	voltage-gated potassium channel activity	8	TC011288,TC001199,TC008326,TC013190,TC015503,TC015897,TC015898,TC006642,TC006643,TC006707,TC006708,TC011616,TC004130,TC004640
1	!	0.0209	7	1334	6	0.004	0.857	GO:0005242	MF	5	inward rectifier potassium channel activity	9	TC001199,TC015897,TC015898,TC006707,TC006708,TC011616
1	!	6.91e-16	3742	1334	659	0.494	0.176	GO:0003824	MF	7	catalytic activity	1	TC004370,TC004374,TC004402,TC011027,TC011057,TC011070,TC011082,TC011087,TC011159,TC011361,TC011390,TC011452,TC011467,TC011471,TC016089,TC016218,TC011001,TC011000,TC011002,TC011222,TC000197,TC000207,TC000228,TC000274,TC000305,TC000317,TC000318,TC000365,TC000408,TC000413,TC000414,TC000444,TC000540,TC000565,TC000571,TC000610,TC000616,TC000636,TC000637,TC000664,TC000665,TC000666,TC000677,TC000686,TC0…
1	!	5.42e-07	658	1334	145	0.109	0.22	GO:0016491	MF	7	oxidoreductase activity	2	TC011159,TC011471,TC011222,TC000688,TC000699,TC000821,TC000960,TC001136,TC001137,TC001170,TC001179,TC001316,TC004510,TC004574,TC004877,TC004878,TC004879,TC004962,TC005232,TC005233,TC004818,TC004972,TC000058,TC001572,TC002471,TC002496,TC002613,TC002615,TC002948,TC003649,TC010382,TC002542,TC004001,TC030784,TC007219,TC007476,TC007642,TC007689,TC007811,TC008262,TC010923,TC014159,TC014166,TC014317,TC0…
1	!	1.1e-08	1569	1334	301	0.226	0.192	GO:0016787	MF	7	hydrolase activity	2	TC004374,TC004402,TC011027,TC011070,TC011087,TC016218,TC011001,TC011000,TC011002,TC000197,TC000207,TC000305,TC000413,TC000414,TC000565,TC000571,TC000664,TC000665,TC000666,TC000677,TC000686,TC000757,TC000798,TC000799,TC000936,TC000937,TC000938,TC000939,TC001161,TC001162,TC001175,TC001187,TC001253,TC001263,TC001268,TC001339,TC004431,TC004953,TC005010,TC000248,TC000635,TC001159,TC001258,TC001261,TC0…
1	!	0.00662	206	1334	51	0.038	0.248	GO:0017171	MF	7	serine hydrolase activity	3	TC004402,TC000664,TC000665,TC000666,TC000248,TC000635,TC001159,TC004418,TC003450,TC014728,TC010904,TC010908,TC010910,TC010927,TC010934,TC010935,TC010937,TC010938,TC010939,TC010940,TC013894,TC014083,TC014375,TC030074,TC030075,TC015295,TC015237,TC015579,TC015580,TC015617,TC015670,TC008867,TC009181,TC010074,TC008930,TC008931,TC009089,TC009094,TC010076,TC030711,TC005327,TC005635,TC005925,TC011825,TC0…
1	!	4.43e-07	125	1334	44	0.033	0.352	GO:0016798	MF	7	hydrolase activity, acting on glycosyl bonds	3	TC016218,TC000197,TC000571,TC000936,TC000937,TC000938,TC000939,TC004953,TC001368,TC002988,TC003876,TC008276,TC014348,TC014909,TC015481,TC015370,TC008778,TC008780,TC008781,TC009016,TC009017,TC009018,TC009175,TC009176,TC009177,TC009178,TC009179,TC009180,TC009626,TC009627,TC009628,TC009634,TC009635,TC009808,TC010035,TC010048,TC005413,TC005652,TC006454,TC006698,TC006699,TC006700,TC012734,TC002239
1	!	2.12e-07	114	1334	42	0.031	0.368	GO:0004553	MF	7	hydrolase activity, hydrolyzing O-glycosyl compounds	4	TC016218,TC000197,TC000571,TC000937,TC000939,TC004953,TC001368,TC002988,TC003876,TC008276,TC014348,TC014909,TC015481,TC015370,TC008778,TC008780,TC008781,TC009016,TC009017,TC009018,TC009175,TC009176,TC009177,TC009178,TC009179,TC009180,TC009626,TC009627,TC009628,TC009634,TC009635,TC009808,TC010035,TC010048,TC005413,TC005652,TC006454,TC006698,TC006699,TC006700,TC012734,TC002239
1	!	0.000881	23	1334	13	0.01	0.565	GO:0004568	MF	7	chitinase activity	5	TC003876,TC015481,TC009175,TC009176,TC009177,TC009178,TC009179,TC009180,TC009626,TC009627,TC009628,TC005652,TC012734
1	!	0.00078	482	1334	103	0.077	0.214	GO:0008233	MF	7	peptidase activity	3	TC004402,TC011001,TC011000,TC011002,TC000413,TC000414,TC000565,TC000664,TC000665,TC000666,TC001175,TC000248,TC000635,TC001159,TC001258,TC001261,TC004418,TC004830,TC004952,TC003450,TC004000,TC002397,TC002843,TC002952,TC002953,TC002954,TC004027,TC030730,TC007844,TC013215,TC014700,TC014728,TC010904,TC010908,TC010910,TC010927,TC010934,TC010935,TC010937,TC010938,TC010939,TC010940,TC013894,TC014083,TC0…
1	!	0.000757	470	1334	101	0.076	0.215	GO:0070011	MF	7	peptidase activity, acting on L-amino acid peptides	4	TC004402,TC011001,TC011000,TC011002,TC000413,TC000414,TC000565,TC000664,TC000665,TC000666,TC001175,TC000248,TC000635,TC001159,TC001258,TC001261,TC004418,TC004830,TC004952,TC003450,TC004000,TC002397,TC002843,TC002952,TC002953,TC002954,TC004027,TC030730,TC007844,TC013215,TC014700,TC014728,TC010904,TC010908,TC010910,TC010927,TC010934,TC010935,TC010937,TC010938,TC010939,TC010940,TC013894,TC014083,TC0…
1	!	0.00662	206	1334	51	0.038	0.248	GO:0008236	MF	7	serine-type peptidase activity	5	TC004402,TC000664,TC000665,TC000666,TC000248,TC000635,TC001159,TC004418,TC003450,TC014728,TC010904,TC010908,TC010910,TC010927,TC010934,TC010935,TC010937,TC010938,TC010939,TC010940,TC013894,TC014083,TC014375,TC030074,TC030075,TC015295,TC015237,TC015579,TC015580,TC015617,TC015670,TC008867,TC009181,TC010074,TC008930,TC008931,TC009089,TC009094,TC010076,TC030711,TC005327,TC005635,TC005925,TC011825,TC0…
Enriched GO categories in down-regulated genes in Hot-Dry vs Control
#	signf	p-value	T	Q	Q&T	Q&T/Q	Q&T/T	term ID	t type	t group	t name	t depth	Q&T list
#
1	!	0.000525	607	1229	117	0.095	0.193	GO:0043412	BP	1	macromolecule modification	1	TC004367,TC011034,TC011127,TC016079,TC011046,TC000224,TC000502,TC000759,TC001032,TC001103,TC001145,TC004562,TC004820,TC004824,TC004831,TC000021,TC002481,TC002523,TC002609,TC002624,TC002787,TC002838,TC002973,TC002978,TC002979,TC003201,TC003283,TC003342,TC003370,TC003392,TC003488,TC003692,TC003871,TC003968,TC010386,TC003240,TC007281,TC007298,TC007650,TC007749,TC007794,TC010429,TC013414,TC013656,TC0…
1	!	0.0021	565	1229	108	0.088	0.191	GO:0036211	BP	1	protein modification process	2	TC004367,TC011034,TC011127,TC016079,TC011046,TC000224,TC000502,TC000759,TC001032,TC001103,TC001145,TC004562,TC004820,TC004831,TC000021,TC002481,TC002523,TC002609,TC002624,TC002787,TC002838,TC002973,TC002978,TC002979,TC003283,TC003342,TC003370,TC003392,TC003488,TC003692,TC003871,TC003968,TC010386,TC003240,TC007281,TC007298,TC007650,TC007749,TC007794,TC010429,TC013414,TC013656,TC014135,TC014143,TC0…
1	!	0.0021	565	1229	108	0.088	0.191	GO:0006464	BP	1	cellular protein modification process	1	TC004367,TC011034,TC011127,TC016079,TC011046,TC000224,TC000502,TC000759,TC001032,TC001103,TC001145,TC004562,TC004820,TC004831,TC000021,TC002481,TC002523,TC002609,TC002624,TC002787,TC002838,TC002973,TC002978,TC002979,TC003283,TC003342,TC003370,TC003392,TC003488,TC003692,TC003871,TC003968,TC010386,TC003240,TC007281,TC007298,TC007650,TC007749,TC007794,TC010429,TC013414,TC013656,TC014135,TC014143,TC0…
1	!	0.00865	254	1229	56	0.046	0.22	GO:0006468	BP	1	protein phosphorylation	1	TC004367,TC016079,TC011046,TC000224,TC001032,TC001145,TC000021,TC002481,TC002523,TC002609,TC002787,TC002838,TC002973,TC003370,TC003392,TC003488,TC003692,TC003871,TC010386,TC003240,TC007298,TC007749,TC007794,TC013656,TC014135,TC014143,TC014335,TC014544,TC014023,TC015667,TC009563,TC009709,TC009797,TC009906,TC005477,TC005590,TC005609,TC005618,TC005980,TC015484,TC006032,TC011738,TC011936,TC012222,TC0…
1	!	0.00627	758	1229	135	0.11	0.178	GO:0030554	MF	3	adenyl nucleotide binding	1	TC004367,TC011188,TC011437,TC016079,TC011046,TC000192,TC000831,TC001032,TC001145,TC004865,TC000443,TC000021,TC000110,TC000144,TC002481,TC002523,TC002539,TC002609,TC002647,TC002787,TC002825,TC002973,TC003234,TC003307,TC003370,TC003392,TC003488,TC003692,TC003871,TC010386,TC003146,TC003240,TC007298,TC007467,TC007694,TC007744,TC007749,TC007793,TC007794,TC007860,TC007938,TC007965,TC010443,TC013003,TC0…
1	!	0.00585	757	1229	135	0.11	0.178	GO:0032559	MF	3	adenyl ribonucleotide binding	1	TC004367,TC011188,TC011437,TC016079,TC011046,TC000192,TC000831,TC001032,TC001145,TC004865,TC000443,TC000021,TC000110,TC000144,TC002481,TC002523,TC002539,TC002609,TC002647,TC002787,TC002825,TC002973,TC003234,TC003307,TC003370,TC003392,TC003488,TC003692,TC003871,TC010386,TC003146,TC003240,TC007298,TC007467,TC007694,TC007744,TC007749,TC007793,TC007794,TC007860,TC007938,TC007965,TC010443,TC013003,TC0…
1	!	0.0081	755	1229	134	0.109	0.177	GO:0005524	MF	3	ATP binding	1	TC004367,TC011188,TC011437,TC016079,TC011046,TC000192,TC001032,TC001145,TC004865,TC000443,TC000021,TC000110,TC000144,TC002481,TC002523,TC002539,TC002609,TC002647,TC002787,TC002825,TC002973,TC003234,TC003307,TC003370,TC003392,TC003488,TC003692,TC003871,TC010386,TC003146,TC003240,TC007298,TC007467,TC007694,TC007744,TC007749,TC007793,TC007794,TC007860,TC007938,TC007965,TC010443,TC013003,TC013061,TC0…
1	!	0.00191	2266	1229	350	0.285	0.154	GO:0005515	MF	4	protein binding	1	TC004369,TC004375,TC011034,TC011127,TC011252,TC011312,TC011430,TC016205,TC016226,TC000235,TC000271,TC000349,TC000380,TC000388,TC000422,TC000502,TC000503,TC000606,TC000618,TC000632,TC000707,TC000755,TC000756,TC000831,TC000833,TC000861,TC000931,TC000953,TC001032,TC001057,TC001103,TC001201,TC001220,TC001320,TC001360,TC001383,TC004424,TC004541,TC004562,TC004834,TC004839,TC004859,TC004946,TC005008,TC0…
1	!	0.0111	152	1229	38	0.031	0.25	GO:0004674	MF	2	protein serine/threonine kinase activity	1	TC016079,TC011046,TC001145,TC000021,TC002523,TC002973,TC003370,TC003392,TC003488,TC003692,TC003871,TC010386,TC003240,TC007298,TC007749,TC007794,TC014135,TC014143,TC014335,TC014023,TC005477,TC005590,TC005618,TC005980,TC015484,TC011738,TC011936,TC012583,TC012666,TC011967,TC004142,TC004776,TC013573,TC008538,TC002107,TC001817,TC001409,TC008141
Enriched GO categories in genes increasing expression levels in hot conditions
(found in Hot vs Control, Hot-Dry vs Control, Hot vs Dry, Hot-Dry vs Dry)
#	signf	p-value	T	Q	Q&T	Q&T/Q	Q&T/T	term ID	t type	t group	t name	t depth	Q&T list
#
1	!	0.00365	535	598	59	0.099	0.11	GO:0006508	BP	6	proteolysis	1	TC011087,TC011162,TC011001,TC011002,TC000413,TC000414,TC000565,TC000664,TC000666,TC001175,TC004465,TC000635,TC001159,TC001261,TC004418,TC004830,TC004952,TC003450,TC002843,TC002952,TC002953,TC002954,TC013215,TC010904,TC010927,TC010934,TC010937,TC010939,TC010940,TC014664,TC030075,TC015579,TC015580,TC015670,TC008734,TC008867,TC009012,TC009013,TC008930,TC008931,TC009361,TC009362,TC006275,TC005327,TC0…
1	!	1.11e-05	291	598	44	0.074	0.151	GO:1901135	BP	2	carbohydrate derivative metabolic process	1	TC011082,TC011141,TC011349,TC000305,TC000316,TC000688,TC000967,TC004478,TC002995,TC003179,TC003274,TC003275,TC003876,TC007848,TC010893,TC013721,TC014051,TC014100,TC014101,TC014159,TC014343,TC014609,TC015481,TC015620,TC009175,TC009176,TC009178,TC009179,TC009180,TC009626,TC009627,TC009628,TC009894,TC015922,TC005652,TC005802,TC005825,TC006252,TC011724,TC012734,TC004733,TC014213,TC006846,TC008506
1	!	6.72e-12	75	598	27	0.045	0.36	GO:0006040	BP	2	amino sugar metabolic process	2	TC011141,TC011349,TC000316,TC004478,TC003179,TC003274,TC003275,TC003876,TC014100,TC014101,TC015481,TC015620,TC009175,TC009176,TC009178,TC009179,TC009180,TC009626,TC009627,TC009628,TC009894,TC005652,TC011724,TC012734,TC004733,TC006846,TC008506
1	!	6.72e-12	75	598	27	0.045	0.36	GO:1901071	BP	2	glucosamine-containing compound metabolic process	3	TC011141,TC011349,TC000316,TC004478,TC003179,TC003274,TC003275,TC003876,TC014100,TC014101,TC015481,TC015620,TC009175,TC009176,TC009178,TC009179,TC009180,TC009626,TC009627,TC009628,TC009894,TC005652,TC011724,TC012734,TC004733,TC006846,TC008506
1	!	5.28e-05	36	598	13	0.022	0.361	GO:1901136	BP	2	carbohydrate derivative catabolic process	2	TC000688,TC003876,TC015481,TC009175,TC009176,TC009178,TC009179,TC009180,TC009626,TC009627,TC009628,TC005652,TC012734
1	!	1.02e-06	23	598	12	0.02	0.522	GO:0046348	BP	2	amino sugar catabolic process	3	TC003876,TC015481,TC009175,TC009176,TC009178,TC009179,TC009180,TC009626,TC009627,TC009628,TC005652,TC012734
1	!	1.02e-06	23	598	12	0.02	0.522	GO:1901072	BP	2	glucosamine-containing compound catabolic process	4	TC003876,TC015481,TC009175,TC009176,TC009178,TC009179,TC009180,TC009626,TC009627,TC009628,TC005652,TC012734
1	!	0.0262	584	598	60	0.1	0.103	GO:1901564	BP	2	organonitrogen compound metabolic process	1	TC011082,TC011141,TC011349,TC000305,TC000316,TC000967,TC004478,TC003179,TC003274,TC003275,TC003876,TC007032,TC007848,TC010452,TC010893,TC013340,TC013721,TC014051,TC014100,TC014101,TC014159,TC015385,TC015481,TC015522,TC015620,TC008780,TC008781,TC009175,TC009176,TC009178,TC009179,TC009180,TC009626,TC009627,TC009628,TC009842,TC009847,TC009894,TC010044,TC010072,TC015912,TC015922,TC005367,TC005370,TC0…
1	!	7.17e-06	61	598	18	0.03	0.295	GO:1901565	BP	2	organonitrogen compound catabolic process	2	TC003876,TC007032,TC015481,TC015522,TC009175,TC009176,TC009178,TC009179,TC009180,TC009626,TC009627,TC009628,TC010072,TC005367,TC005652,TC006024,TC012451,TC012734
1	!	3.09e-10	86	598	27	0.045	0.314	GO:0006022	BP	2	aminoglycan metabolic process	2	TC011141,TC011349,TC000316,TC004478,TC003179,TC003274,TC003275,TC003876,TC014100,TC014101,TC015481,TC015620,TC009175,TC009176,TC009178,TC009179,TC009180,TC009626,TC009627,TC009628,TC009894,TC005652,TC011724,TC012734,TC004733,TC006846,TC008506
1	!	6.76e-05	31	598	12	0.02	0.387	GO:0006026	BP	2	aminoglycan catabolic process	3	TC003876,TC015481,TC009175,TC009176,TC009178,TC009179,TC009180,TC009626,TC009627,TC009628,TC005652,TC012734
1	!	2.05e-12	72	598	27	0.045	0.375	GO:0006030	BP	2	chitin metabolic process	3	TC011141,TC011349,TC000316,TC004478,TC003179,TC003274,TC003275,TC003876,TC014100,TC014101,TC015481,TC015620,TC009175,TC009176,TC009178,TC009179,TC009180,TC009626,TC009627,TC009628,TC009894,TC005652,TC011724,TC012734,TC004733,TC006846,TC008506
1	!	1.02e-06	23	598	12	0.02	0.522	GO:0006032	BP	2	chitin catabolic process	4	TC003876,TC015481,TC009175,TC009176,TC009178,TC009179,TC009180,TC009626,TC009627,TC009628,TC005652,TC012734
1	!	0.00199	250	598	35	0.059	0.14	GO:0005975	BP	7	carbohydrate metabolic process	1	TC000688,TC001263,TC001368,TC002988,TC002995,TC003876,TC003905,TC013661,TC013662,TC014100,TC014101,TC014343,TC015481,TC015591,TC015370,TC008780,TC008781,TC009072,TC009175,TC009176,TC009178,TC009179,TC009180,TC009626,TC009627,TC009628,TC009808,TC005652,TC005825,TC006469,TC011942,TC012734,TC012844,TC014213,TC006846
1	!	0.0221	43	598	11	0.018	0.256	GO:0006813	BP	12	potassium ion transport	1	TC011288,TC000305,TC000334,TC013190,TC015897,TC015898,TC006061,TC006642,TC011616,TC004130,TC004640
1	!	0.006	733	598	74	0.124	0.101	GO:1902578	BP	8	single-organism localization	1	TC011284,TC011288,TC011401,TC004383,TC000303,TC000305,TC000334,TC000367,TC000459,TC000562,TC000583,TC000991,TC001185,TC004432,TC004850,TC012913,TC002415,TC002610,TC003203,TC003402,TC003560,TC003564,TC003796,TC002449,TC013190,TC013488,TC013741,TC013896,TC014090,TC014092,TC014383,TC014384,TC014385,TC014386,TC014487,TC014673,TC014775,TC014620,TC014877,TC015095,TC015333,TC015501,TC015520,TC008783,TC0…
1	!	0.00759	725	598	73	0.122	0.101	GO:0044765	BP	8	single-organism transport	1	TC011284,TC011288,TC011401,TC004383,TC000303,TC000305,TC000334,TC000367,TC000459,TC000562,TC000583,TC000991,TC001185,TC004432,TC004850,TC012913,TC002415,TC002610,TC003203,TC003402,TC003560,TC003564,TC003796,TC002449,TC013190,TC013488,TC013741,TC013896,TC014090,TC014092,TC014383,TC014384,TC014385,TC014386,TC014487,TC014673,TC014775,TC014620,TC014877,TC015095,TC015333,TC015501,TC015520,TC008783,TC0…
1	!	0.00665	297	598	38	0.064	0.128	GO:0006811	BP	8	ion transport	2	TC011288,TC011401,TC004383,TC000305,TC000334,TC000367,TC000562,TC000583,TC001185,TC004432,TC004850,TC002610,TC003203,TC003560,TC003796,TC002449,TC013190,TC013896,TC014487,TC014620,TC015520,TC015897,TC015898,TC005562,TC006061,TC006642,TC006663,TC006393,TC011616,TC012818,TC012368,TC004130,TC004599,TC004640,TC004126,TC010875,TC002095,TC002069
1	!	0.00215	478	598	55	0.092	0.115	GO:0055085	BP	8	transmembrane transport	1	TC011288,TC000303,TC000334,TC000459,TC000562,TC000583,TC000991,TC004432,TC012913,TC002415,TC002610,TC003203,TC003402,TC003564,TC003796,TC002449,TC013488,TC014090,TC014092,TC014383,TC014384,TC014385,TC014386,TC014673,TC014775,TC014877,TC015095,TC015333,TC015501,TC015520,TC008783,TC009695,TC009892,TC010013,TC015897,TC015898,TC005439,TC005440,TC005562,TC005982,TC006061,TC006642,TC006663,TC011616,TC0…
1	!	0.0169	6262	598	430	0.719	0.069	GO:0008150	BP	1	biological_process	1	TC011027,TC011057,TC011082,TC011087,TC011141,TC011162,TC011284,TC011288,TC011349,TC011401,TC011477,TC011001,TC004383,TC011002,TC011222,TC000206,TC000207,TC000228,TC000303,TC000305,TC000316,TC000334,TC000367,TC000413,TC000414,TC000459,TC000562,TC000565,TC000583,TC000586,TC000664,TC000666,TC000686,TC000688,TC000699,TC000821,TC000881,TC000960,TC000967,TC000991,TC001175,TC001185,TC001223,TC001232,TC0…
1	!	5.84e-07	218	598	39	0.065	0.179	GO:0005576	CC	14	extracellular region	1	TC011141,TC011162,TC011349,TC000316,TC000836,TC004478,TC000214,TC003179,TC003274,TC003275,TC003876,TC010525,TC003276,TC014100,TC014101,TC014773,TC014664,TC015481,TC015620,TC008608,TC008734,TC009180,TC009894,TC009960,TC009318,TC009361,TC030007,TC005652,TC006506,TC011724,TC012734,TC004657,TC004733,TC004299,TC002069,TC002243,TC001417,TC006846,TC008506
1	!	0.000998	45	598	13	0.022	0.289	GO:0030054	CC	9	cell junction	1	TC011064,TC011066,TC011401,TC004383,TC000367,TC001185,TC004850,TC003560,TC014487,TC006393,TC011709,TC012818,TC010875
1	!	0.0132	34	598	10	0.017	0.294	GO:0098794	CC	5	postsynapse	1	TC011401,TC004383,TC000367,TC001185,TC004850,TC003560,TC014487,TC006393,TC012818,TC010875
1	!	0.0484	39	598	10	0.017	0.256	GO:0098589	CC	5	membrane region	1	TC011401,TC004383,TC000367,TC001185,TC004850,TC003560,TC014487,TC006393,TC012818,TC010875
1	!	0.000299	84	598	19	0.032	0.226	GO:0044459	CC	5	plasma membrane part	1	TC011288,TC011401,TC004383,TC000367,TC001185,TC004850,TC003560,TC014487,TC015232,TC006642,TC006393,TC001667,TC012123,TC012518,TC012818,TC004130,TC004640,TC004126,TC010875
1	!	0.0175	35	598	10	0.017	0.286	GO:0098590	CC	5	plasma membrane region	2	TC011401,TC004383,TC000367,TC001185,TC004850,TC003560,TC014487,TC006393,TC012818,TC010875
1	!	0.0132	34	598	10	0.017	0.294	GO:0097060	CC	5	synaptic membrane	3	TC011401,TC004383,TC000367,TC001185,TC004850,TC003560,TC014487,TC006393,TC012818,TC010875
1	!	0.0132	34	598	10	0.017	0.294	GO:0045211	CC	5	postsynaptic membrane	4	TC011401,TC004383,TC000367,TC001185,TC004850,TC003560,TC014487,TC006393,TC012818,TC010875
1	!	1.02e-06	23	598	12	0.02	0.522	GO:0004568	MF	3	chitinase activity	1	TC003876,TC015481,TC009175,TC009176,TC009178,TC009179,TC009180,TC009626,TC009627,TC009628,TC005652,TC012734
1	!	0.00119	651	598	70	0.117	0.108	GO:0005215	MF	10	transporter activity	1	TC011284,TC011288,TC011401,TC004383,TC000303,TC000305,TC000334,TC000367,TC000562,TC000583,TC001185,TC001322,TC004432,TC004850,TC002415,TC002610,TC003203,TC003402,TC003560,TC003564,TC003796,TC002449,TC013190,TC013488,TC013741,TC013896,TC014090,TC014092,TC014383,TC014384,TC014385,TC014386,TC014487,TC014673,TC014775,TC014620,TC014877,TC015095,TC015333,TC015501,TC015520,TC015563,TC015583,TC009695,TC0…
1	!	4.31e-05	503	598	62	0.104	0.123	GO:0022857	MF	10	transmembrane transporter activity	2	TC011284,TC011288,TC011401,TC004383,TC000305,TC000334,TC000367,TC000562,TC000583,TC001185,TC001322,TC004432,TC004850,TC002610,TC003203,TC003402,TC003560,TC003564,TC003796,TC002449,TC013190,TC013488,TC013896,TC014090,TC014092,TC014383,TC014384,TC014385,TC014386,TC014487,TC014673,TC014775,TC014620,TC014877,TC015095,TC015333,TC015501,TC015520,TC009695,TC009892,TC015897,TC015898,TC030046,TC005562,TC0…
1	!	0.00115	183	598	29	0.048	0.158	GO:0022803	MF	10	passive transmembrane transporter activity	3	TC011288,TC011401,TC004383,TC000334,TC000367,TC000562,TC001185,TC004432,TC004850,TC002610,TC003560,TC002449,TC013190,TC014487,TC014620,TC015520,TC015897,TC015898,TC006061,TC006642,TC006393,TC011616,TC012818,TC012368,TC004130,TC004640,TC004126,TC010875,TC002095
1	!	0.00115	183	598	29	0.048	0.158	GO:0015267	MF	10	channel activity	4	TC011288,TC011401,TC004383,TC000334,TC000367,TC000562,TC001185,TC004432,TC004850,TC002610,TC003560,TC002449,TC013190,TC014487,TC014620,TC015520,TC015897,TC015898,TC006061,TC006642,TC006393,TC011616,TC012818,TC012368,TC004130,TC004640,TC004126,TC010875,TC002095
1	!	0.00109	108	598	21	0.035	0.194	GO:0022836	MF	10	gated channel activity	5	TC011288,TC011401,TC004383,TC000367,TC001185,TC004850,TC002610,TC003560,TC013190,TC014487,TC015520,TC015897,TC015898,TC006642,TC006393,TC011616,TC012818,TC004130,TC004640,TC004126,TC010875
1	!	0.00985	33	598	10	0.017	0.303	GO:0022832	MF	10	voltage-gated channel activity	6	TC011288,TC013190,TC015520,TC015897,TC015898,TC006642,TC011616,TC004130,TC004640,TC004126
1	!	0.0469	408	598	45	0.075	0.11	GO:0022891	MF	10	substrate-specific transmembrane transporter activity	3	TC011284,TC011288,TC011401,TC004383,TC000305,TC000334,TC000367,TC000562,TC000583,TC001185,TC001322,TC004432,TC004850,TC002610,TC003203,TC003560,TC003796,TC002449,TC013190,TC013488,TC014487,TC014620,TC014877,TC015501,TC015520,TC015897,TC015898,TC030046,TC005562,TC006061,TC006642,TC006663,TC006393,TC011616,TC012291,TC012818,TC012830,TC012368,TC004130,TC004599,TC004640,TC004126,TC010875,TC002095,TC0…
1	!	0.00115	183	598	29	0.048	0.158	GO:0022838	MF	10	substrate-specific channel activity	4	TC011288,TC011401,TC004383,TC000334,TC000367,TC000562,TC001185,TC004432,TC004850,TC002610,TC003560,TC002449,TC013190,TC014487,TC014620,TC015520,TC015897,TC015898,TC006061,TC006642,TC006393,TC011616,TC012818,TC012368,TC004130,TC004640,TC004126,TC010875,TC002095
1	!	0.00115	183	598	29	0.048	0.158	GO:0005216	MF	10	ion channel activity	5	TC011288,TC011401,TC004383,TC000334,TC000367,TC000562,TC001185,TC004432,TC004850,TC002610,TC003560,TC002449,TC013190,TC014487,TC014620,TC015520,TC015897,TC015898,TC006061,TC006642,TC006393,TC011616,TC012818,TC012368,TC004130,TC004640,TC004126,TC010875,TC002095
1	!	0.0485	89	598	16	0.027	0.18	GO:0005261	MF	10	cation channel activity	6	TC011288,TC004383,TC000334,TC000562,TC004432,TC002610,TC013190,TC015897,TC015898,TC006061,TC006642,TC011616,TC004130,TC004640,TC004126,TC002095
1	!	0.00985	33	598	10	0.017	0.303	GO:0005244	MF	10	voltage-gated ion channel activity	6	TC011288,TC013190,TC015520,TC015897,TC015898,TC006642,TC011616,TC004130,TC004640,TC004126
1	!	0.011	27	598	9	0.015	0.333	GO:0022843	MF	10	voltage-gated cation channel activity	7	TC011288,TC013190,TC015897,TC015898,TC006642,TC011616,TC004130,TC004640,TC004126
1	!	0.0174	42	598	11	0.018	0.262	GO:0015079	MF	10	potassium ion transmembrane transporter activity	1	TC011288,TC000305,TC000334,TC013190,TC015897,TC015898,TC006061,TC006642,TC011616,TC004130,TC004640
1	!	0.00726	32	598	10	0.017	0.312	GO:0005267	MF	10	potassium channel activity	2	TC011288,TC000334,TC013190,TC015897,TC015898,TC006061,TC006642,TC011616,TC004130,TC004640
1	!	0.00435	19	598	8	0.013	0.421	GO:0005249	MF	10	voltage-gated potassium channel activity	3	TC011288,TC013190,TC015897,TC015898,TC006642,TC011616,TC004130,TC004640
1	!	0.021	212	598	29	0.048	0.137	GO:0005509	MF	13	calcium ion binding	1	TC000207,TC000296,TC000836,TC001049,TC004465,TC000214,TC000221,TC000401,TC002610,TC010525,TC000086,TC007264,TC013034,TC014609,TC014782,TC008608,TC010960,TC011769,TC011788,TC011791,TC011944,TC012269,TC012270,TC012853,TC004114,TC004628,TC010874,TC004126,TC007878
1	!	0.00457	1569	598	136	0.227	0.087	GO:0016787	MF	4	hydrolase activity	1	TC011027,TC011087,TC011001,TC011002,TC000207,TC000305,TC000413,TC000414,TC000565,TC000664,TC000666,TC000686,TC001175,TC001263,TC001268,TC000635,TC001159,TC001261,TC001368,TC004418,TC004830,TC004952,TC002598,TC002988,TC003402,TC003450,TC003876,TC003905,TC002843,TC002952,TC002953,TC002954,TC007032,TC007349,TC007539,TC007628,TC007753,TC010452,TC013156,TC013215,TC013661,TC013662,TC014090,TC014092,TC0…
1	!	0.00581	482	598	54	0.09	0.112	GO:0008233	MF	4	peptidase activity	2	TC011001,TC011002,TC000413,TC000414,TC000565,TC000664,TC000666,TC001175,TC000635,TC001159,TC001261,TC004418,TC004830,TC004952,TC003450,TC002843,TC002952,TC002953,TC002954,TC013215,TC010904,TC010927,TC010934,TC010937,TC010939,TC010940,TC030075,TC015579,TC015580,TC015670,TC008867,TC009012,TC009013,TC009366,TC009960,TC008930,TC008931,TC009362,TC006275,TC005327,TC005635,TC005925,TC005956,TC006463,TC0…
1	!	0.00276	470	598	54	0.09	0.115	GO:0070011	MF	4	peptidase activity, acting on L-amino acid peptides	3	TC011001,TC011002,TC000413,TC000414,TC000565,TC000664,TC000666,TC001175,TC000635,TC001159,TC001261,TC004418,TC004830,TC004952,TC003450,TC002843,TC002952,TC002953,TC002954,TC013215,TC010904,TC010927,TC010934,TC010937,TC010939,TC010940,TC030075,TC015579,TC015580,TC015670,TC008867,TC009012,TC009013,TC009366,TC009960,TC008930,TC008931,TC009362,TC006275,TC005327,TC005635,TC005925,TC005956,TC006463,TC0…
1	!	2.28e-08	56	598	20	0.033	0.357	GO:0008061	MF	11	chitin binding	1	TC011141,TC011349,TC000316,TC004478,TC003179,TC003274,TC003275,TC003876,TC014100,TC014101,TC015481,TC015620,TC009180,TC009894,TC005652,TC011724,TC012734,TC004733,TC006846,TC008506
Enriched GO categories in genes decreasing expression levels in hot conditions
(found in Hot vs Control, Hot-Dry vs Control, Hot vs Dry, Hot-Dry vs Dry)
#	signf	p-value	T	Q	Q&T	Q&T/Q	Q&T/T	term ID	t type	t group	t name	t depth	Q&T list
#
1	!	0.0209	2216	562	162	0.288	0.073	GO:0005515	MF	1	protein binding	1	TC004369,TC011430,TC016226,TC000271,TC000502,TC000606,TC000618,TC000632,TC000755,TC000756,TC000831,TC000861,TC000953,TC001057,TC001360,TC001383,TC004562,TC004834,TC004946,TC005009,TC012918,TC001086,TC030713,TC000032,TC002148,TC002391,TC002481,TC002539,TC002662,TC002674,TC002683,TC002717,TC002852,TC002979,TC002983,TC003097,TC003209,TC003212,TC003283,TC003556,TC003580,TC003814,TC010333,TC010491,TC0…

## Sheet: enrichment_selection
Enriched GO categories in down-regulated genes (Dry vs Control) under negative selection in Dry
#	signf	p-value	T	Q	Q&T	Q&T/Q	Q&T/T	term ID	t type	t group	t name	t depth	Q&T list
1	!	0.0359	127	9	3	0.333	0.024	GO:0016798	MF	1	hydrolase activity, acting on glycosyl bonds	4	TC002295,TC002467,TC003990
Enriched GO categories in down-regulated genes (Dry vs Control) under positive selection in Dry
no significant enrichment
Enriched GO categories in up-regulated genes (Dry vs Control) under positive selection in Dry
no significant enrichment
Enriched GO categories in up-regulated genes (Dry vs Control) under negative selection in Dry
no significant enrichment
Enriched GO categories in down-regulated genes (Hot vs Control) under negative selection in Hot
#	signf	p-value	T	Q	Q&T	Q&T/Q	Q&T/T	term ID	t type	t group	t name	t depth	Q&T list
#
1	!	0.00562	1689	499	118	0.236	0.07	GO:0043226	CC	1	organelle	1	TC000102,TC000133,TC000235,TC000502,TC000606,TC000618,TC000759,TC000877,TC001072,TC001214,TC001560,TC001573,TC001725,TC001753,TC002314,TC002330,TC002555,TC002717,TC002825,TC002918,TC003212,TC003418,TC003818,TC003902,TC004017,TC004369,TC004752,TC004768,TC004938,TC004947,TC004992,TC005212,TC005224,TC005516,TC005575,TC005609,TC005757,TC005779,TC006560,TC006900,TC007134,TC007438,TC007439,TC007472,TC0…
1	!	8.24e-05	1352	499	106	0.212	0.078	GO:0043227	CC	1	membrane-bounded organelle	2	TC000102,TC000235,TC000502,TC000606,TC000618,TC000759,TC000877,TC001072,TC001214,TC001560,TC001573,TC001725,TC001753,TC002314,TC002330,TC002555,TC002717,TC002825,TC002918,TC003212,TC003418,TC003818,TC003902,TC004017,TC004768,TC004938,TC004992,TC005212,TC005224,TC005516,TC005575,TC005609,TC005779,TC006560,TC006900,TC007134,TC007438,TC007439,TC007472,TC007535,TC007558,TC007631,TC007666,TC007731,TC0…
1	!	0.00585	2236	499	148	0.297	0.066	GO:0005622	CC	1	intracellular	1	TC000102,TC000124,TC000133,TC000235,TC000502,TC000606,TC000618,TC000759,TC000877,TC001072,TC001214,TC001377,TC001560,TC001573,TC001725,TC001753,TC002314,TC002330,TC002333,TC002490,TC002555,TC002561,TC002570,TC002717,TC002825,TC002896,TC002918,TC003063,TC003212,TC003418,TC003757,TC003818,TC003836,TC003902,TC004017,TC004293,TC004369,TC004691,TC004752,TC004768,TC004938,TC004947,TC004992,TC005212,TC0…
1	!	0.00148	2001	499	138	0.277	0.069	GO:0044424	CC	1	intracellular part	2	TC000102,TC000124,TC000133,TC000235,TC000502,TC000606,TC000618,TC000759,TC000877,TC001072,TC001214,TC001377,TC001560,TC001573,TC001725,TC001753,TC002314,TC002330,TC002333,TC002555,TC002570,TC002717,TC002825,TC002896,TC002918,TC003212,TC003418,TC003757,TC003818,TC003902,TC004017,TC004369,TC004752,TC004768,TC004938,TC004947,TC004992,TC005212,TC005224,TC005516,TC005575,TC005609,TC005757,TC005779,TC0…
1	!	0.00355	1673	499	118	0.236	0.071	GO:0043229	CC	1	intracellular organelle	3	TC000102,TC000133,TC000235,TC000502,TC000606,TC000618,TC000759,TC000877,TC001072,TC001214,TC001560,TC001573,TC001725,TC001753,TC002314,TC002330,TC002555,TC002717,TC002825,TC002918,TC003212,TC003418,TC003818,TC003902,TC004017,TC004369,TC004752,TC004768,TC004938,TC004947,TC004992,TC005212,TC005224,TC005516,TC005575,TC005609,TC005757,TC005779,TC006560,TC006900,TC007134,TC007438,TC007439,TC007472,TC0…
1	!	0.000123	1329	499	104	0.208	0.078	GO:0043231	CC	1	intracellular membrane-bounded organelle	4	TC000102,TC000235,TC000502,TC000606,TC000618,TC000759,TC000877,TC001072,TC001214,TC001560,TC001573,TC001725,TC001753,TC002314,TC002330,TC002555,TC002825,TC002918,TC003212,TC003418,TC003818,TC003902,TC004017,TC004768,TC004938,TC004992,TC005212,TC005224,TC005516,TC005575,TC005609,TC005779,TC006560,TC006900,TC007134,TC007438,TC007439,TC007535,TC007558,TC007631,TC007666,TC007731,TC007805,TC007969,TC0…
1	!	2.13e-07	948	499	89	0.178	0.094	GO:0005634	CC	1	nucleus	5	TC000235,TC000502,TC000606,TC000618,TC000877,TC001072,TC001560,TC001573,TC001725,TC001753,TC002314,TC002330,TC002555,TC002825,TC002918,TC003212,TC003418,TC003818,TC003902,TC004017,TC004768,TC004938,TC004992,TC005212,TC005224,TC005516,TC005575,TC005609,TC005779,TC006900,TC007134,TC007439,TC007535,TC007558,TC007666,TC007731,TC007805,TC007969,TC008303,TC008486,TC008629,TC008844,TC008874,TC008901,TC0…
1	!	0.0117	247	499	28	0.056	0.113	GO:0044428	CC	1	nuclear part	6	TC000235,TC000606,TC000618,TC001072,TC001573,TC001753,TC002330,TC002555,TC002918,TC005212,TC005779,TC008486,TC008956,TC009250,TC009976,TC009982,TC010030,TC010485,TC011183,TC011645,TC013076,TC013478,TC014045,TC014483,TC015001,TC015424,TC015710,TC016111
1	!	0.00595	163	499	22	0.044	0.135	GO:0031981	CC	1	nuclear lumen	7	TC000235,TC000606,TC000618,TC001573,TC001753,TC002330,TC002555,TC002918,TC005212,TC005779,TC008956,TC009250,TC009976,TC009982,TC010030,TC010485,TC011183,TC013076,TC014045,TC015001,TC015710,TC016111
1	!	0.00616	1621	499	114	0.228	0.07	GO:0003676	MF	2	nucleic acid binding	1	TC000070,TC000618,TC000838,TC000877,TC000928,TC001377,TC001485,TC001560,TC001573,TC001704,TC002395,TC002555,TC002569,TC002825,TC002855,TC002918,TC003016,TC003292,TC003418,TC003818,TC003956,TC003957,TC004467,TC004717,TC004768,TC004834,TC004865,TC004928,TC004938,TC004992,TC005224,TC005315,TC005575,TC005649,TC005755,TC005966,TC006163,TC006559,TC006622,TC006679,TC006900,TC007134,TC007234,TC007439,TC0…
1	!	0.0172	393	499	38	0.076	0.097	GO:0003723	MF	2	RNA binding	2	TC000928,TC001377,TC001704,TC002555,TC002569,TC002855,TC002918,TC003016,TC003818,TC004717,TC004834,TC004865,TC005315,TC005575,TC006163,TC006559,TC006900,TC007641,TC007671,TC008220,TC008844,TC009472,TC009539,TC009885,TC010485,TC010569,TC011666,TC011963,TC012080,TC012481,TC013061,TC013862,TC014625,TC015608,TC015710,TC030446,TC030566,TC030646
1	!	0.00747	130	499	19	0.038	0.146	GO:0016741	MF	3	transferase activity, transferring one-carbon groups	1	TC000138,TC000606,TC000838,TC002569,TC004768,TC005511,TC005649,TC007288,TC007650,TC007671,TC007936,TC008078,TC008471,TC009472,TC009722,TC011784,TC012481,TC012861,TC013789
1	!	0.00419	125	499	19	0.038	0.152	GO:0008168	MF	3	methyltransferase activity	2	TC000138,TC000606,TC000838,TC002569,TC004768,TC005511,TC005649,TC007288,TC007650,TC007671,TC007936,TC008078,TC008471,TC009472,TC009722,TC011784,TC012481,TC012861,TC013789
Enriched GO categories in down-regulated genes (Hot vs Control) under positive selection in Hot
#	signf	p-value	T	Q	Q&T	Q&T/Q	Q&T/T	term ID	t type	t group	t name	t depth	Q&T list
#
1	!	0.0229	2313	253	84	0.332	0.036	GO:0043167	MF	1	ion binding	1	TC000021,TC000192,TC000220,TC000273,TC000831,TC001003,TC001167,TC001194,TC001362,TC001817,TC002498,TC002539,TC002550,TC002624,TC003141,TC003201,TC003283,TC003307,TC003370,TC003692,TC003800,TC003871,TC004142,TC004145,TC004241,TC004557,TC004776,TC004842,TC005168,TC005547,TC006051,TC006105,TC006217,TC006232,TC006688,TC006740,TC007167,TC007693,TC007794,TC008758,TC008817,TC009374,TC009392,TC009432,TC0…
Enriched GO categories in up-regulated genes (Hot vs Control) under negative selection in Hot
#	signf	p-value	T	Q	Q&T	Q&T/Q	Q&T/T	term ID	t type	t group	t name	t depth	Q&T list
#
1	!	0.00928	69	492	13	0.026	0.188	GO:0006040	BP	1	amino sugar metabolic process	1	TC001350,TC003275,TC003876,TC004478,TC004733,TC006846,TC009180,TC009890,TC009893,TC011724,TC014101,TC015481,TC015620
1	!	0.00787	68	492	13	0.026	0.191	GO:1901071	BP	1	glucosamine-containing compound metabolic process	2	TC001350,TC003275,TC003876,TC004478,TC004733,TC006846,TC009180,TC009890,TC009893,TC011724,TC014101,TC015481,TC015620
1	!	0.027	76	492	13	0.026	0.171	GO:0006022	BP	1	aminoglycan metabolic process	1	TC001350,TC003275,TC003876,TC004478,TC004733,TC006846,TC009180,TC009890,TC009893,TC011724,TC014101,TC015481,TC015620
1	!	0.0047	65	492	13	0.026	0.2	GO:0006030	BP	1	chitin metabolic process	2	TC001350,TC003275,TC003876,TC004478,TC004733,TC006846,TC009180,TC009890,TC009893,TC011724,TC014101,TC015481,TC015620
1	!	0.0148	214	492	25	0.051	0.117	GO:0005576	CC	3	extracellular region	1	TC001350,TC002305,TC003275,TC003876,TC004299,TC004478,TC004657,TC004733,TC006506,TC006846,TC008650,TC009180,TC009318,TC009890,TC009893,TC011324,TC011724,TC012469,TC012853,TC013579,TC014101,TC014266,TC015481,TC015620,TC015808
1	!	0.00943	493	492	45	0.091	0.091	GO:0008233	MF	4	peptidase activity	1	TC000248,TC000565,TC000664,TC000666,TC001261,TC002843,TC002952,TC002953,TC002954,TC003450,TC004027,TC004402,TC004418,TC004635,TC004830,TC004952,TC005925,TC005955,TC006275,TC006463,TC008504,TC008867,TC008930,TC009012,TC009013,TC009362,TC009365,TC009366,TC009448,TC010904,TC010908,TC010934,TC010936,TC010938,TC010940,TC011313,TC011825,TC011972,TC012574,TC012853,TC014203,TC014266,TC014375,TC015580,TC0…
1	!	0.00309	472	492	45	0.091	0.095	GO:0070011	MF	4	peptidase activity, acting on L-amino acid peptides	2	TC000248,TC000565,TC000664,TC000666,TC001261,TC002843,TC002952,TC002953,TC002954,TC003450,TC004027,TC004402,TC004418,TC004635,TC004830,TC004952,TC005925,TC005955,TC006275,TC006463,TC008504,TC008867,TC008930,TC009012,TC009013,TC009362,TC009365,TC009366,TC009448,TC010904,TC010908,TC010934,TC010936,TC010938,TC010940,TC011313,TC011825,TC011972,TC012574,TC012853,TC014203,TC014266,TC014375,TC015580,TC0…
1	!	0.000117	82	492	17	0.035	0.207	GO:0008061	MF	2	chitin binding	1	TC001350,TC003275,TC003876,TC004478,TC004733,TC006846,TC009176,TC009178,TC009179,TC009180,TC009626,TC009890,TC009893,TC011724,TC014101,TC015481,TC015620
Enriched GO categories in up-regulated genes (Hot vs Control) under positive selection in Hot
#	signf	p-value	T	Q	Q&T	Q&T/Q	Q&T/T	term ID	t type	t group	t name	t depth	Q&T list
#
1	!	0.0253	47	377	9	0.024	0.191	GO:0006813	BP	8	potassium ion transport	1	TC001199,TC001253,TC004130,TC004640,TC006642,TC006707,TC006708,TC008326,TC013190
1	!	0.047	21	377	6	0.016	0.286	GO:0043269	BP	6	regulation of ion transport	1	TC001199,TC004130,TC006642,TC006707,TC006708,TC008326
1	!	0.047	21	377	6	0.016	0.286	GO:0034762	BP	6	regulation of transmembrane transport	1	TC001199,TC004130,TC006642,TC006707,TC006708,TC008326
1	!	0.047	21	377	6	0.016	0.286	GO:0034765	BP	6	regulation of ion transmembrane transport	2	TC001199,TC004130,TC006642,TC006707,TC006708,TC008326
1	!	2.46e-06	5771	377	265	0.703	0.046	GO:0008150	BP	7	biological_process	1	TC000024,TC000056,TC000221,TC000316,TC000318,TC000366,TC000403,TC000583,TC000587,TC000626,TC000635,TC000665,TC000782,TC000798,TC000821,TC000889,TC000930,TC000960,TC001106,TC001175,TC001199,TC001253,TC001271,TC001281,TC001316,TC001556,TC001752,TC001774,TC001950,TC002071,TC002308,TC002315,TC002347,TC002415,TC002471,TC002562,TC002612,TC002906,TC002947,TC002990,TC003122,TC003274,TC003279,TC003402,TC0…
1	!	0.000275	3638	377	179	0.475	0.049	GO:0008152	BP	7	metabolic process	2	TC000024,TC000056,TC000316,TC000318,TC000403,TC000587,TC000626,TC000635,TC000665,TC000782,TC000798,TC000821,TC000889,TC000960,TC001175,TC001281,TC001316,TC001556,TC001774,TC001950,TC002071,TC002315,TC002471,TC002562,TC002612,TC002990,TC003122,TC003274,TC003279,TC003693,TC003905,TC003986,TC004216,TC004295,TC004579,TC004582,TC004622,TC004675,TC004770,TC004789,TC004976,TC005233,TC005367,TC005369,TC0…
1	!	9.14e-05	503	377	43	0.114	0.085	GO:0055114	BP	7	oxidation-reduction process	3	TC000821,TC000960,TC001316,TC001556,TC002471,TC002612,TC004579,TC005233,TC005367,TC005370,TC005386,TC005686,TC006100,TC006252,TC006568,TC007315,TC008348,TC009052,TC009286,TC010253,TC010587,TC010923,TC012437,TC012501,TC012504,TC012587,TC012844,TC013056,TC013390,TC014330,TC014586,TC015022,TC015217,TC015295,TC015337,TC015339,TC015349,TC015400,TC015719,TC015992,TC016415,TC030629,TC030784
1	!	0.00385	69	377	12	0.032	0.174	GO:0006040	BP	4	amino sugar metabolic process	1	TC000316,TC000587,TC003274,TC004216,TC005652,TC008506,TC009894,TC011141,TC011349,TC012734,TC013635,TC014100
1	!	0.00329	68	377	12	0.032	0.176	GO:1901071	BP	4	glucosamine-containing compound metabolic process	2	TC000316,TC000587,TC003274,TC004216,TC005652,TC008506,TC009894,TC011141,TC011349,TC012734,TC013635,TC014100
1	!	0.000461	182	377	22	0.058	0.121	GO:0017144	BP	4	drug metabolic process	1	TC000316,TC000318,TC000587,TC003274,TC003279,TC004216,TC005367,TC005652,TC006252,TC008506,TC009894,TC010587,TC011141,TC011349,TC012587,TC012734,TC013056,TC013635,TC014100,TC015096,TC015522,TC015993
1	!	0.00192	76	377	13	0.034	0.171	GO:0006022	BP	4	aminoglycan metabolic process	1	TC000316,TC000587,TC003274,TC004216,TC005652,TC008506,TC009894,TC011141,TC011349,TC012612,TC012734,TC013635,TC014100
1	!	0.00201	65	377	12	0.032	0.185	GO:0006030	BP	4	chitin metabolic process	2	TC000316,TC000587,TC003274,TC004216,TC005652,TC008506,TC009894,TC011141,TC011349,TC012734,TC013635,TC014100
1	!	0.0217	214	377	21	0.056	0.098	GO:0005576	CC	2	extracellular region	1	TC000316,TC000587,TC000930,TC001417,TC003274,TC003279,TC004216,TC005652,TC008506,TC008734,TC009361,TC009894,TC011141,TC011349,TC012734,TC013635,TC014100,TC014326,TC014566,TC014664,TC030007
1	!	0.00194	35	377	9	0.024	0.257	GO:0022832	MF	9	voltage-gated channel activity	1	TC001199,TC004130,TC004640,TC006642,TC006707,TC006708,TC008326,TC013190,TC015520
1	!	0.00637	40	377	9	0.024	0.225	GO:0015079	MF	9	potassium ion transmembrane transporter activity	1	TC001199,TC001253,TC004130,TC004640,TC006642,TC006707,TC006708,TC008326,TC013190
1	!	0.00194	35	377	9	0.024	0.257	GO:0005244	MF	9	voltage-gated ion channel activity	1	TC001199,TC004130,TC004640,TC006642,TC006707,TC006708,TC008326,TC013190,TC015520
1	!	0.00215	27	377	8	0.021	0.296	GO:0022843	MF	9	voltage-gated cation channel activity	2	TC001199,TC004130,TC004640,TC006642,TC006707,TC006708,TC008326,TC013190
1	!	0.014	34	377	8	0.021	0.235	GO:0005267	MF	9	potassium channel activity	1	TC001199,TC004130,TC004640,TC006642,TC006707,TC006708,TC008326,TC013190
1	!	0.000363	22	377	8	0.021	0.364	GO:0005249	MF	9	voltage-gated potassium channel activity	2	TC001199,TC004130,TC004640,TC006642,TC006707,TC006708,TC008326,TC013190
1	!	0.0153	209	377	21	0.056	0.1	GO:0017171	MF	1	serine hydrolase activity	1	TC000635,TC000665,TC004622,TC004770,TC006026,TC006551,TC009181,TC010781,TC010927,TC010932,TC010935,TC010937,TC010939,TC010959,TC011824,TC012575,TC013042,TC014728,TC015295,TC015579,TC015670
1	!	0.0153	209	377	21	0.056	0.1	GO:0008236	MF	1	serine-type peptidase activity	1	TC000635,TC000665,TC004622,TC004770,TC006026,TC006551,TC009181,TC010781,TC010927,TC010932,TC010935,TC010937,TC010939,TC010959,TC011824,TC012575,TC013042,TC014728,TC015295,TC015579,TC015670
1	!	0.0368	189	377	19	0.05	0.101	GO:0004252	MF	1	serine-type endopeptidase activity	2	TC000635,TC004622,TC004770,TC006026,TC006551,TC009181,TC010781,TC010927,TC010932,TC010935,TC010937,TC010939,TC010959,TC011824,TC012575,TC013042,TC015295,TC015579,TC015670
1	!	1.04e-06	8090	377	339	0.899	0.042	GO:0003674	MF	3	molecular_function	1	TC000024,TC000056,TC000130,TC000221,TC000296,TC000316,TC000318,TC000366,TC000391,TC000403,TC000583,TC000587,TC000625,TC000626,TC000635,TC000665,TC000782,TC000798,TC000821,TC000871,TC000880,TC000889,TC000930,TC000960,TC001106,TC001175,TC001199,TC001253,TC001271,TC001281,TC001316,TC001417,TC001549,TC001556,TC001633,TC001715,TC001752,TC001774,TC001950,TC002071,TC002308,TC002315,TC002347,TC002415,TC0…
1	!	0.00479	545	377	41	0.109	0.075	GO:0005215	MF	3	transporter activity	2	TC000366,TC000583,TC001199,TC001253,TC001752,TC002347,TC002415,TC002947,TC003402,TC003560,TC004130,TC004383,TC004432,TC004597,TC004599,TC004640,TC004949,TC005562,TC006393,TC006642,TC006662,TC006663,TC006707,TC006708,TC007873,TC008135,TC008326,TC012291,TC012760,TC012830,TC013190,TC013776,TC014092,TC014383,TC014386,TC015040,TC015095,TC015333,TC015520,TC015809,TC015859
1	!	0.000576	501	377	41	0.109	0.082	GO:0022857	MF	3	transmembrane transporter activity	3	TC000366,TC000583,TC001199,TC001253,TC001752,TC002347,TC002415,TC002947,TC003402,TC003560,TC004130,TC004383,TC004432,TC004597,TC004599,TC004640,TC004949,TC005562,TC006393,TC006642,TC006662,TC006663,TC006707,TC006708,TC007873,TC008135,TC008326,TC012291,TC012760,TC012830,TC013190,TC013776,TC014092,TC014383,TC014386,TC015040,TC015095,TC015333,TC015520,TC015809,TC015859
1	!	9.44e-06	3641	377	185	0.491	0.051	GO:0003824	MF	3	catalytic activity	2	TC000318,TC000403,TC000626,TC000635,TC000665,TC000782,TC000798,TC000821,TC000960,TC001175,TC001253,TC001316,TC001417,TC001549,TC001556,TC001774,TC001950,TC002471,TC002562,TC002612,TC002990,TC003122,TC003233,TC003279,TC003402,TC003649,TC003693,TC003905,TC003986,TC004370,TC004374,TC004579,TC004582,TC004622,TC004770,TC004789,TC004942,TC004976,TC005233,TC005367,TC005369,TC005370,TC005386,TC005485,TC0…
1	!	1.05e-05	608	377	51	0.135	0.084	GO:0016491	MF	3	oxidoreductase activity	3	TC000821,TC000960,TC001316,TC001556,TC002471,TC002612,TC003122,TC003649,TC004579,TC005233,TC005367,TC005370,TC005386,TC005686,TC006096,TC006100,TC006252,TC006568,TC007315,TC007476,TC007642,TC008348,TC009052,TC009286,TC009785,TC009834,TC010253,TC010923,TC012437,TC012501,TC012504,TC012587,TC012844,TC013390,TC014228,TC014330,TC014586,TC015022,TC015100,TC015111,TC015217,TC015295,TC015337,TC015339,TC0…
1	!	0.000822	82	377	14	0.037	0.171	GO:0008061	MF	5	chitin binding	1	TC000316,TC000587,TC003274,TC004216,TC005652,TC008506,TC009627,TC009894,TC011141,TC011349,TC012734,TC013635,TC013917,TC014100
Enriched GO categories in down-regulated genes (Hot-Dry vs Control) under negative selection in Hot-Dry
#	signf	p-value	T	Q	Q&T	Q&T/Q	Q&T/T	term ID	t type	t group	t name	t depth	Q&T list
#
1	!	0.047	616	663	64	0.097	0.104	GO:0043412	BP	1	macromolecule modification	1	TC000021,TC000502,TC001032,TC001383,TC001409,TC001704,TC001964,TC002107,TC002490,TC002609,TC002838,TC002973,TC002978,TC002979,TC003201,TC003240,TC003342,TC003370,TC003692,TC003968,TC004142,TC004776,TC004820,TC004910,TC005477,TC005479,TC006164,TC007281,TC007650,TC007749,TC008901,TC009145,TC009196,TC009563,TC009722,TC009797,TC009906,TC009994,TC010386,TC010429,TC010569,TC010678,TC011046,TC011127,TC0…
1	!	0.0004	97	663	21	0.032	0.216	GO:0048519	BP	2	negative regulation of biological process	1	TC000192,TC002936,TC003481,TC005192,TC006679,TC007735,TC008049,TC008172,TC008711,TC009262,TC009328,TC009329,TC009994,TC011161,TC011525,TC011798,TC011953,TC013656,TC014370,TC014814,TC015001
1	!	0.0305	57	663	13	0.02	0.228	GO:0009892	BP	2	negative regulation of metabolic process	2	TC000192,TC002936,TC003481,TC006679,TC007735,TC008172,TC008711,TC009262,TC009329,TC009994,TC011525,TC011953,TC013656
1	!	0.0085	66	663	15	0.023	0.227	GO:0048523	BP	2	negative regulation of cellular process	2	TC003481,TC005192,TC006679,TC007735,TC008049,TC009262,TC009328,TC009994,TC011161,TC011798,TC011953,TC013656,TC014370,TC014814,TC015001
1	!	0.00022	1976	663	178	0.268	0.09	GO:0005515	MF	3	protein binding	1	TC000032,TC000097,TC000349,TC000502,TC000606,TC000618,TC000689,TC000707,TC000831,TC000870,TC000953,TC001032,TC001057,TC001086,TC001201,TC001220,TC001320,TC001360,TC001383,TC001571,TC001640,TC001725,TC001759,TC001907,TC002312,TC002314,TC002404,TC002539,TC002561,TC002683,TC002717,TC002832,TC002852,TC002881,TC002979,TC002983,TC003063,TC003092,TC003141,TC003209,TC003212,TC003342,TC003389,TC003752,TC0…
Enriched GO categories in down-regulated genes (Hot-Dry vs Control) under positive selection in Hot-Dry
no significant enrichment
Enriched GO categories in up-regulated genes (Hot-Dry vs Control) under negative selection in Hot-Dry
#	signf	p-value	T	Q	Q&T	Q&T/Q	Q&T/T	term ID	t type	t group	t name	t depth	Q&T list
#
1	!	0.000288	518	407	45	0.111	0.087	GO:0006508	BP	3	proteolysis	1	TC000664,TC001175,TC001261,TC001950,TC002954,TC004000,TC004027,TC004084,TC004402,TC004418,TC004635,TC004830,TC005925,TC005956,TC006275,TC006463,TC008504,TC008930,TC009012,TC009013,TC010028,TC010771,TC010908,TC010910,TC010927,TC010934,TC010935,TC010937,TC010938,TC010940,TC011000,TC011825,TC011972,TC012529,TC012574,TC012853,TC013215,TC013894,TC014083,TC014375,TC015295,TC015579,TC015580,TC015617,TC0…
1	!	0.0208	182	407	20	0.049	0.11	GO:0022803	MF	2	passive transmembrane transporter activity	1	TC001374,TC001432,TC004383,TC004640,TC004749,TC004833,TC004838,TC004850,TC005481,TC006391,TC006393,TC006708,TC007873,TC010481,TC010875,TC011671,TC012818,TC013633,TC014979,TC015087
1	!	0.0208	182	407	20	0.049	0.11	GO:0015267	MF	2	channel activity	2	TC001374,TC001432,TC004383,TC004640,TC004749,TC004833,TC004838,TC004850,TC005481,TC006391,TC006393,TC006708,TC007873,TC010481,TC010875,TC011671,TC012818,TC013633,TC014979,TC015087
1	!	0.0305	172	407	19	0.047	0.11	GO:0022838	MF	2	substrate-specific channel activity	3	TC001432,TC004383,TC004640,TC004749,TC004833,TC004838,TC004850,TC005481,TC006391,TC006393,TC006708,TC007873,TC010481,TC010875,TC011671,TC012818,TC013633,TC014979,TC015087
1	!	0.0305	172	407	19	0.047	0.11	GO:0005216	MF	2	ion channel activity	4	TC001432,TC004383,TC004640,TC004749,TC004833,TC004838,TC004850,TC005481,TC006391,TC006393,TC006708,TC007873,TC010481,TC010875,TC011671,TC012818,TC013633,TC014979,TC015087
1	!	0.0257	101	407	14	0.034	0.139	GO:0022836	MF	2	gated channel activity	3	TC001432,TC004383,TC004640,TC004749,TC004833,TC004838,TC004850,TC006391,TC006393,TC006708,TC010481,TC010875,TC012818,TC013633
1	!	0.0122	71	407	12	0.029	0.169	GO:0022834	MF	2	ligand-gated channel activity	4	TC001432,TC004383,TC004833,TC004838,TC004850,TC006391,TC006393,TC006708,TC010481,TC010875,TC012818,TC013633
1	!	0.0229	100	407	14	0.034	0.14	GO:0022839	MF	2	ion gated channel activity	1	TC001432,TC004383,TC004640,TC004749,TC004833,TC004838,TC004850,TC006391,TC006393,TC006708,TC010481,TC010875,TC012818,TC013633
1	!	0.0122	71	407	12	0.029	0.169	GO:0015276	MF	2	ligand-gated ion channel activity	2	TC001432,TC004383,TC004833,TC004838,TC004850,TC006391,TC006393,TC006708,TC010481,TC010875,TC012818,TC013633
1	!	0.0169	62	407	11	0.027	0.177	GO:0005230	MF	2	extracellular ligand-gated ion channel activity	3	TC001432,TC004383,TC004833,TC004838,TC004850,TC006391,TC006393,TC010481,TC010875,TC012818,TC013633
1	!	0.0107	3641	407	184	0.452	0.051	GO:0003824	MF	1	catalytic activity	1	TC000058,TC000228,TC000274,TC000305,TC000395,TC000540,TC000664,TC000677,TC000688,TC000821,TC000967,TC001175,TC001261,TC001263,TC001268,TC001316,TC001368,TC001465,TC001495,TC001562,TC001638,TC001950,TC002331,TC002585,TC002615,TC002875,TC002954,TC002995,TC003124,TC003207,TC003226,TC003378,TC003602,TC003876,TC004000,TC004001,TC004027,TC004084,TC004265,TC004402,TC004418,TC004448,TC004574,TC004606,TC0…
1	!	0.000132	1533	407	99	0.243	0.065	GO:0016787	MF	1	hydrolase activity	2	TC000305,TC000664,TC001175,TC001261,TC001263,TC001268,TC001368,TC001638,TC001950,TC002875,TC002954,TC003378,TC003876,TC004000,TC004027,TC004084,TC004402,TC004418,TC004635,TC004657,TC004830,TC005413,TC005433,TC005485,TC005521,TC005534,TC005802,TC005925,TC005956,TC006275,TC006463,TC006555,TC006752,TC006846,TC007143,TC007208,TC007303,TC007349,TC007539,TC007628,TC007753,TC008418,TC008439,TC008504,TC0…
1	!	0.00045	209	407	25	0.061	0.12	GO:0017171	MF	1	serine hydrolase activity	3	TC000664,TC004084,TC004402,TC004418,TC004635,TC005925,TC008504,TC008930,TC010908,TC010910,TC010927,TC010934,TC010935,TC010937,TC010938,TC010940,TC011825,TC012574,TC013894,TC014083,TC014375,TC015295,TC015579,TC015580,TC015617
1	!	2.55e-05	493	407	46	0.113	0.093	GO:0008233	MF	1	peptidase activity	3	TC000664,TC001175,TC001261,TC001950,TC002954,TC004000,TC004027,TC004084,TC004402,TC004418,TC004635,TC004830,TC005925,TC005956,TC006275,TC006463,TC008504,TC008930,TC009012,TC009013,TC009366,TC009384,TC010028,TC010908,TC010910,TC010927,TC010934,TC010935,TC010937,TC010938,TC010940,TC011000,TC011825,TC011972,TC012529,TC012574,TC012853,TC013215,TC013894,TC014083,TC014375,TC015295,TC015579,TC015580,TC0…
1	!	1.9e-05	472	407	45	0.111	0.095	GO:0070011	MF	1	peptidase activity, acting on L-amino acid peptides	4	TC000664,TC001175,TC001261,TC001950,TC002954,TC004000,TC004027,TC004084,TC004402,TC004418,TC004635,TC004830,TC005925,TC005956,TC006275,TC006463,TC008504,TC008930,TC009012,TC009013,TC009366,TC010028,TC010908,TC010910,TC010927,TC010934,TC010935,TC010937,TC010938,TC010940,TC011000,TC011825,TC011972,TC012529,TC012574,TC012853,TC013215,TC013894,TC014083,TC014375,TC015295,TC015579,TC015580,TC015617,TC0…
1	!	0.00281	324	407	31	0.076	0.096	GO:0004175	MF	1	endopeptidase activity	5	TC002954,TC004084,TC004402,TC004418,TC004635,TC005925,TC008504,TC008930,TC009012,TC009013,TC010028,TC010908,TC010910,TC010927,TC010934,TC010935,TC010937,TC010938,TC010940,TC011825,TC011972,TC012574,TC012853,TC013215,TC013894,TC014083,TC014375,TC015295,TC015579,TC015580,TC015617
1	!	0.0348	117	407	15	0.037	0.128	GO:0008237	MF	1	metallopeptidase activity	5	TC001175,TC001261,TC004000,TC004027,TC004830,TC006275,TC006463,TC009012,TC009013,TC010028,TC011972,TC012529,TC012853,TC013215,TC015783
1	!	0.00045	209	407	25	0.061	0.12	GO:0008236	MF	1	serine-type peptidase activity	5	TC000664,TC004084,TC004402,TC004418,TC004635,TC005925,TC008504,TC008930,TC010908,TC010910,TC010927,TC010934,TC010935,TC010937,TC010938,TC010940,TC011825,TC012574,TC013894,TC014083,TC014375,TC015295,TC015579,TC015580,TC015617
1	!	0.000251	189	407	24	0.059	0.127	GO:0004252	MF	1	serine-type endopeptidase activity	6	TC004084,TC004402,TC004418,TC004635,TC005925,TC008504,TC008930,TC010908,TC010910,TC010927,TC010934,TC010935,TC010937,TC010938,TC010940,TC011825,TC012574,TC013894,TC014083,TC014375,TC015295,TC015579,TC015580,TC015617
Enriched GO categories in up-regulated genes (Hot-Dry vs Control) under positive selection in Hot-Dry
#	signf	p-value	T	Q	Q&T	Q&T/Q	Q&T/T	term ID	t type	t group	t name	t depth	Q&T list
#
1	!	0.00856	5771	665	424	0.638	0.073	GO:0008150	BP	5	biological_process	1	TC000024,TC000056,TC000121,TC000248,TC000303,TC000316,TC000318,TC000334,TC000359,TC000365,TC000393,TC000408,TC000444,TC000459,TC000487,TC000562,TC000565,TC000571,TC000583,TC000610,TC000616,TC000635,TC000665,TC000666,TC000686,TC000699,TC000711,TC000782,TC000798,TC000889,TC000912,TC000960,TC001018,TC001179,TC001199,TC001223,TC001253,TC001350,TC001593,TC001752,TC001775,TC001792,TC002095,TC002098,TC0…
1	!	9.57e-06	3638	665	302	0.454	0.083	GO:0008152	BP	5	metabolic process	2	TC000024,TC000056,TC000248,TC000316,TC000318,TC000365,TC000408,TC000444,TC000565,TC000571,TC000610,TC000616,TC000635,TC000665,TC000666,TC000686,TC000699,TC000711,TC000782,TC000798,TC000889,TC000912,TC000960,TC001179,TC001350,TC001593,TC001775,TC001792,TC002098,TC002311,TC002315,TC002446,TC002471,TC002496,TC002601,TC002813,TC002843,TC002948,TC002952,TC002953,TC002988,TC003025,TC003122,TC003143,TC0…
1	!	1.12e-07	431	665	64	0.096	0.148	GO:0044281	BP	5	small molecule metabolic process	3	TC000318,TC000616,TC000798,TC001179,TC002496,TC002601,TC002948,TC002988,TC003172,TC004238,TC004628,TC004730,TC005367,TC005644,TC005855,TC006024,TC006170,TC006252,TC006271,TC006469,TC006530,TC007465,TC007848,TC008030,TC008354,TC009072,TC009423,TC009598,TC009842,TC009966,TC010479,TC010587,TC010847,TC011082,TC011361,TC011471,TC012307,TC012451,TC012587,TC012702,TC012844,TC012855,TC013019,TC013056,TC0…
1	!	6.19e-09	229	665	45	0.068	0.197	GO:0006082	BP	5	organic acid metabolic process	4	TC000318,TC001179,TC002496,TC002601,TC002948,TC003172,TC004628,TC004730,TC005367,TC005855,TC006024,TC006170,TC006271,TC006530,TC007465,TC007848,TC009842,TC010479,TC010587,TC010847,TC011361,TC011471,TC012451,TC012587,TC012702,TC012844,TC012855,TC013019,TC013056,TC013057,TC013214,TC013859,TC014177,TC014245,TC015096,TC015170,TC015385,TC015522,TC015540,TC015613,TC015993,TC016279,TC016399,TC030624,TC0…
1	!	6.19e-09	229	665	45	0.068	0.197	GO:0043436	BP	5	oxoacid metabolic process	5	TC000318,TC001179,TC002496,TC002601,TC002948,TC003172,TC004628,TC004730,TC005367,TC005855,TC006024,TC006170,TC006271,TC006530,TC007465,TC007848,TC009842,TC010479,TC010587,TC010847,TC011361,TC011471,TC012451,TC012587,TC012702,TC012844,TC012855,TC013019,TC013056,TC013057,TC013214,TC013859,TC014177,TC014245,TC015096,TC015170,TC015385,TC015522,TC015540,TC015613,TC015993,TC016279,TC016399,TC030624,TC0…
1	!	5.29e-09	228	665	45	0.068	0.197	GO:0019752	BP	5	carboxylic acid metabolic process	6	TC000318,TC001179,TC002496,TC002601,TC002948,TC003172,TC004628,TC004730,TC005367,TC005855,TC006024,TC006170,TC006271,TC006530,TC007465,TC007848,TC009842,TC010479,TC010587,TC010847,TC011361,TC011471,TC012451,TC012587,TC012702,TC012844,TC012855,TC013019,TC013056,TC013057,TC013214,TC013859,TC014177,TC014245,TC015096,TC015170,TC015385,TC015522,TC015540,TC015613,TC015993,TC016279,TC016399,TC030624,TC0…
1	!	0.00455	29	665	10	0.015	0.345	GO:0072350	BP	5	tricarboxylic acid metabolic process	7	TC004730,TC006271,TC010587,TC012587,TC012855,TC013056,TC013214,TC013859,TC015096,TC030624
1	!	2.85e-07	503	665	70	0.105	0.139	GO:0055114	BP	5	oxidation-reduction process	3	TC000699,TC000960,TC001179,TC002311,TC002471,TC002496,TC004510,TC004579,TC004730,TC004818,TC004878,TC005233,TC005367,TC005370,TC005386,TC005686,TC006099,TC006100,TC006170,TC006252,TC006271,TC006445,TC007061,TC007219,TC008030,TC008058,TC009052,TC009286,TC009423,TC009452,TC009644,TC009671,TC009966,TC010587,TC010923,TC011471,TC011522,TC011676,TC011689,TC012437,TC012499,TC012587,TC012702,TC012844,TC0…
1	!	1.49e-06	72	665	21	0.032	0.292	GO:0006091	BP	5	generation of precursor metabolites and energy	1	TC000318,TC004730,TC005855,TC006170,TC006252,TC006271,TC006530,TC008030,TC009966,TC010587,TC010847,TC012587,TC012855,TC013056,TC013214,TC013859,TC014412,TC015540,TC030624,TC030694,TC030755
1	!	0.00092	49	665	14	0.021	0.286	GO:0015980	BP	5	energy derivation by oxidation of organic compounds	2	TC004730,TC006252,TC006271,TC008030,TC009966,TC010587,TC012587,TC012855,TC013056,TC013214,TC013859,TC014412,TC030624,TC030694
1	!	7.78e-05	41	665	14	0.021	0.341	GO:0045333	BP	5	cellular respiration	3	TC004730,TC006252,TC006271,TC008030,TC009966,TC010587,TC012587,TC012855,TC013056,TC013214,TC013859,TC014412,TC030624,TC030694
1	!	0.0341	29	665	9	0.014	0.31	GO:0009060	BP	5	aerobic respiration	4	TC004730,TC006271,TC010587,TC012587,TC012855,TC013056,TC013214,TC013859,TC030624
1	!	5.15e-10	182	665	41	0.062	0.225	GO:0017144	BP	5	drug metabolic process	1	TC000316,TC000318,TC001350,TC003274,TC003275,TC004478,TC004730,TC004733,TC005367,TC005855,TC006170,TC006252,TC006271,TC006530,TC008030,TC008354,TC009966,TC010479,TC010587,TC010847,TC011082,TC011139,TC011141,TC011349,TC012587,TC012855,TC013056,TC013214,TC013859,TC014051,TC014100,TC014101,TC014412,TC015096,TC015481,TC015522,TC015540,TC015620,TC015993,TC030624,TC030755
1	!	0.00602	36	665	11	0.017	0.306	GO:0016999	BP	5	antibiotic metabolic process	2	TC004730,TC006271,TC010479,TC010587,TC012587,TC012855,TC013056,TC013214,TC013859,TC015096,TC030624
1	!	0.00455	29	665	10	0.015	0.345	GO:0006101	BP	5	citrate metabolic process	3	TC004730,TC006271,TC010587,TC012587,TC012855,TC013056,TC013214,TC013859,TC015096,TC030624
1	!	0.0249	28	665	9	0.014	0.321	GO:0006099	BP	5	tricarboxylic acid cycle	4	TC004730,TC006271,TC010587,TC012587,TC012855,TC013056,TC013214,TC013859,TC030624
1	!	0.0216	142	665	23	0.035	0.162	GO:0006753	BP	5	nucleoside phosphate metabolic process	1	TC000318,TC000616,TC000798,TC002948,TC004238,TC005855,TC006170,TC006252,TC006530,TC007848,TC008030,TC008354,TC009423,TC009966,TC010479,TC010847,TC012307,TC013721,TC014051,TC014412,TC015096,TC015540,TC030755
1	!	0.0168	54	665	13	0.02	0.241	GO:0009141	BP	5	nucleoside triphosphate metabolic process	2	TC000318,TC005855,TC006170,TC006252,TC006530,TC008030,TC008354,TC009966,TC010847,TC014051,TC014412,TC015540,TC030755
1	!	0.00684	50	665	13	0.02	0.26	GO:0009144	BP	5	purine nucleoside triphosphate metabolic process	3	TC000318,TC005855,TC006170,TC006252,TC006530,TC008030,TC008354,TC009966,TC010847,TC014051,TC014412,TC015540,TC030755
1	!	0.0109	52	665	13	0.02	0.25	GO:0009199	BP	5	ribonucleoside triphosphate metabolic process	3	TC000318,TC005855,TC006170,TC006252,TC006530,TC008030,TC008354,TC009966,TC010847,TC014051,TC014412,TC015540,TC030755
1	!	0.00684	50	665	13	0.02	0.26	GO:0009205	BP	5	purine ribonucleoside triphosphate metabolic process	4	TC000318,TC005855,TC006170,TC006252,TC006530,TC008030,TC008354,TC009966,TC010847,TC014051,TC014412,TC015540,TC030755
1	!	0.00715	65	665	15	0.023	0.231	GO:0009123	BP	5	nucleoside monophosphate metabolic process	2	TC000318,TC004238,TC005855,TC006170,TC006252,TC006530,TC007848,TC008030,TC008354,TC009966,TC010847,TC014051,TC014412,TC015540,TC030755
1	!	0.00803	58	665	14	0.021	0.241	GO:0009126	BP	5	purine nucleoside monophosphate metabolic process	3	TC000318,TC005855,TC006170,TC006252,TC006530,TC007848,TC008030,TC008354,TC009966,TC010847,TC014051,TC014412,TC015540,TC030755
1	!	0.0219	63	665	14	0.021	0.222	GO:0009161	BP	5	ribonucleoside monophosphate metabolic process	3	TC000318,TC005855,TC006170,TC006252,TC006530,TC007848,TC008030,TC008354,TC009966,TC010847,TC014051,TC014412,TC015540,TC030755
1	!	0.00803	58	665	14	0.021	0.241	GO:0009167	BP	5	purine ribonucleoside monophosphate metabolic process	4	TC000318,TC005855,TC006170,TC006252,TC006530,TC007848,TC008030,TC008354,TC009966,TC010847,TC014051,TC014412,TC015540,TC030755
1	!	0.0216	142	665	23	0.035	0.162	GO:0009117	BP	5	nucleotide metabolic process	2	TC000318,TC000616,TC000798,TC002948,TC004238,TC005855,TC006170,TC006252,TC006530,TC007848,TC008030,TC008354,TC009423,TC009966,TC010479,TC010847,TC012307,TC013721,TC014051,TC014412,TC015096,TC015540,TC030755
1	!	0.015	292	665	38	0.057	0.13	GO:1901135	BP	5	carbohydrate derivative metabolic process	1	TC000316,TC000318,TC000616,TC001350,TC002948,TC003143,TC003274,TC003275,TC004238,TC004478,TC004733,TC005644,TC005855,TC006170,TC006252,TC006530,TC007848,TC008030,TC008354,TC009966,TC010479,TC010847,TC011139,TC011141,TC011349,TC013721,TC014051,TC014100,TC014101,TC014213,TC014343,TC014412,TC014609,TC015096,TC015481,TC015540,TC015620,TC030755
1	!	0.00664	97	665	19	0.029	0.196	GO:0019693	BP	5	ribose phosphate metabolic process	2	TC000318,TC000616,TC002948,TC005855,TC006170,TC006252,TC006530,TC007848,TC008030,TC008354,TC009966,TC010479,TC010847,TC013721,TC014051,TC014412,TC015096,TC015540,TC030755
1	!	0.00979	91	665	18	0.027	0.198	GO:0009259	BP	5	ribonucleotide metabolic process	3	TC000318,TC002948,TC005855,TC006170,TC006252,TC006530,TC007848,TC008030,TC008354,TC009966,TC010479,TC010847,TC013721,TC014051,TC014412,TC015096,TC015540,TC030755
1	!	1.1e-09	202	665	43	0.065	0.213	GO:0005975	BP	5	carbohydrate metabolic process	1	TC000318,TC000571,TC000616,TC002988,TC003143,TC003905,TC004550,TC004953,TC005855,TC006170,TC006469,TC006530,TC006698,TC006699,TC006700,TC007883,TC008276,TC008357,TC008778,TC009018,TC009072,TC009176,TC009177,TC009178,TC009179,TC009598,TC009627,TC009808,TC010048,TC010847,TC011889,TC011942,TC012451,TC012844,TC013662,TC014100,TC014101,TC014348,TC014909,TC015481,TC015540,TC015591,TC030755
1	!	0.00329	101	665	20	0.03	0.198	GO:0072521	BP	5	purine-containing compound metabolic process	1	TC000318,TC002948,TC005644,TC005855,TC006170,TC006252,TC006530,TC007848,TC008030,TC008354,TC009423,TC009966,TC010479,TC010847,TC013721,TC014051,TC014412,TC015096,TC015540,TC030755
1	!	0.00175	89	665	19	0.029	0.213	GO:0006163	BP	5	purine nucleotide metabolic process	2	TC000318,TC002948,TC005855,TC006170,TC006252,TC006530,TC007848,TC008030,TC008354,TC009423,TC009966,TC010479,TC010847,TC013721,TC014051,TC014412,TC015096,TC015540,TC030755
1	!	0.00428	86	665	18	0.027	0.209	GO:0009150	BP	5	purine ribonucleotide metabolic process	3	TC000318,TC002948,TC005855,TC006170,TC006252,TC006530,TC007848,TC008030,TC008354,TC009966,TC010479,TC010847,TC013721,TC014051,TC014412,TC015096,TC015540,TC030755
1	!	0.00249	46	665	13	0.02	0.283	GO:0046034	BP	5	ATP metabolic process	4	TC000318,TC005855,TC006170,TC006252,TC006530,TC008030,TC008354,TC009966,TC010847,TC014051,TC014412,TC015540,TC030755
1	!	0.0459	18	665	7	0.011	0.389	GO:0006757	BP	5	ATP generation from ADP	5	TC000318,TC005855,TC006170,TC006530,TC010847,TC015540,TC030755
1	!	0.00879	25	665	9	0.014	0.36	GO:0016052	BP	5	carbohydrate catabolic process	1	TC000318,TC005855,TC006170,TC006530,TC010847,TC012451,TC015540,TC015591,TC030755
1	!	0.0165	21	665	8	0.012	0.381	GO:0006090	BP	5	pyruvate metabolic process	1	TC000318,TC002948,TC005855,TC006170,TC006530,TC010847,TC015540,TC030755
1	!	0.0459	18	665	7	0.011	0.389	GO:0042866	BP	5	pyruvate biosynthetic process	2	TC000318,TC005855,TC006170,TC006530,TC010847,TC015540,TC030755
1	!	0.0459	18	665	7	0.011	0.389	GO:0006096	BP	5	glycolytic process	3	TC000318,TC005855,TC006170,TC006530,TC010847,TC015540,TC030755
1	!	0.014	102	665	19	0.029	0.186	GO:0051186	BP	2	cofactor metabolic process	1	TC000318,TC000610,TC000616,TC002948,TC004115,TC005855,TC006170,TC006284,TC006530,TC009391,TC010479,TC010847,TC011082,TC012307,TC013340,TC015096,TC015540,TC015993,TC030755
1	!	0.0154	69	665	15	0.023	0.217	GO:0006732	BP	2	coenzyme metabolic process	2	TC000318,TC000610,TC000616,TC002948,TC005855,TC006170,TC006530,TC010479,TC010847,TC011082,TC012307,TC015096,TC015540,TC015993,TC030755
1	!	0.0128	68	665	15	0.023	0.221	GO:0051188	BP	2	cofactor biosynthetic process	2	TC000318,TC000610,TC002948,TC005855,TC006170,TC006530,TC009391,TC010479,TC010847,TC011082,TC012307,TC013340,TC015096,TC015540,TC030755
1	!	0.0136	53	665	13	0.02	0.245	GO:0009108	BP	2	coenzyme biosynthetic process	3	TC000318,TC000610,TC002948,TC005855,TC006170,TC006530,TC010479,TC010847,TC011082,TC012307,TC015096,TC015540,TC030755
1	!	0.0143	46	665	12	0.018	0.261	GO:1901605	BP	9	alpha-amino acid metabolic process	1	TC001179,TC002601,TC004628,TC005367,TC006024,TC007465,TC007848,TC011361,TC013057,TC015385,TC015522,TC015993
1	!	0.046	30	665	9	0.014	0.3	GO:0032879	BP	6	regulation of localization	1	TC001199,TC004130,TC006642,TC006643,TC006707,TC007477,TC008326,TC011288,TC015503
1	!	0.0249	28	665	9	0.014	0.321	GO:0051049	BP	6	regulation of transport	2	TC001199,TC004130,TC006642,TC006643,TC006707,TC007477,TC008326,TC011288,TC015503
1	!	0.0165	21	665	8	0.012	0.381	GO:0043269	BP	6	regulation of ion transport	3	TC001199,TC004130,TC006642,TC006643,TC006707,TC008326,TC011288,TC015503
1	!	0.000244	501	665	62	0.093	0.124	GO:0055085	BP	6	transmembrane transport	1	TC000121,TC000303,TC000334,TC000393,TC000459,TC000583,TC001018,TC001199,TC001752,TC002415,TC002610,TC003203,TC003402,TC003564,TC004130,TC004599,TC004949,TC005388,TC005437,TC005562,TC005865,TC005981,TC006281,TC006337,TC006428,TC006642,TC006643,TC006663,TC006707,TC006802,TC007068,TC007071,TC008009,TC008326,TC008354,TC008783,TC009682,TC009892,TC011288,TC011520,TC011826,TC012169,TC012291,TC012368,TC0…
1	!	0.0165	21	665	8	0.012	0.381	GO:0034762	BP	6	regulation of transmembrane transport	2	TC001199,TC004130,TC006642,TC006643,TC006707,TC008326,TC011288,TC015503
1	!	0.0165	21	665	8	0.012	0.381	GO:0034765	BP	6	regulation of ion transmembrane transport	1	TC001199,TC004130,TC006642,TC006643,TC006707,TC008326,TC011288,TC015503
1	!	0.00276	117	665	22	0.033	0.188	GO:0015672	BP	4	monovalent inorganic cation transport	1	TC000334,TC000562,TC001199,TC001253,TC002095,TC004130,TC004432,TC004599,TC004949,TC006281,TC006642,TC006643,TC006707,TC008009,TC008326,TC008354,TC009110,TC011288,TC013190,TC013357,TC015325,TC015503
1	!	0.0181	47	665	12	0.018	0.255	GO:0006813	BP	4	potassium ion transport	1	TC000334,TC001199,TC001253,TC004130,TC006642,TC006643,TC006707,TC008009,TC008326,TC011288,TC013190,TC015503
1	!	0.0021	82	665	18	0.027	0.22	GO:0008061	MF	7	chitin binding	1	TC000316,TC001350,TC003274,TC003275,TC004478,TC004733,TC009176,TC009177,TC009178,TC009179,TC009627,TC011139,TC011141,TC011349,TC014100,TC014101,TC015481,TC015620
1	!	0.0473	111	665	19	0.029	0.171	GO:0004553	MF	8	hydrolase activity, hydrolyzing O-glycosyl compounds	1	TC000571,TC002988,TC004953,TC006698,TC006699,TC006700,TC008276,TC008778,TC009018,TC009176,TC009177,TC009178,TC009179,TC009627,TC009808,TC010048,TC014348,TC014909,TC015481
1	!	0.00207	545	665	63	0.095	0.116	GO:0005215	MF	3	transporter activity	1	TC000121,TC000303,TC000334,TC000393,TC000562,TC000583,TC001018,TC001199,TC001253,TC001752,TC001862,TC002095,TC002415,TC002610,TC003203,TC003402,TC003560,TC003564,TC004130,TC004432,TC004599,TC004949,TC005388,TC005562,TC006281,TC006378,TC006642,TC006643,TC006663,TC006707,TC006802,TC008009,TC008031,TC008326,TC008354,TC009110,TC009596,TC009682,TC009753,TC009892,TC011288,TC011520,TC011826,TC012291,TC0…
1	!	0.000532	501	665	61	0.092	0.122	GO:0022857	MF	3	transmembrane transporter activity	2	TC000121,TC000334,TC000393,TC000562,TC000583,TC001018,TC001199,TC001253,TC001752,TC001862,TC002095,TC002415,TC002610,TC003203,TC003402,TC003560,TC003564,TC004130,TC004432,TC004599,TC004949,TC005388,TC005562,TC006281,TC006378,TC006642,TC006643,TC006663,TC006707,TC006802,TC008009,TC008031,TC008326,TC008354,TC009110,TC009596,TC009682,TC009753,TC009892,TC011288,TC011520,TC011826,TC012291,TC012368,TC0…
1	!	0.0107	277	665	37	0.056	0.134	GO:0015318	MF	3	inorganic molecular entity transmembrane transporter activity	3	TC000334,TC000562,TC001018,TC001199,TC001253,TC001862,TC002095,TC002610,TC003560,TC004130,TC004432,TC004599,TC004949,TC005388,TC005562,TC006281,TC006378,TC006642,TC006643,TC006707,TC008009,TC008031,TC008326,TC008354,TC009110,TC009596,TC009753,TC011288,TC012368,TC012852,TC013190,TC013357,TC015503,TC015520,TC015542,TC015888,TC030046
1	!	0.0318	291	665	37	0.056	0.127	GO:0015075	MF	3	ion transmembrane transporter activity	3	TC000334,TC000562,TC001018,TC001199,TC001253,TC001862,TC002095,TC002610,TC003560,TC004130,TC004432,TC004599,TC004949,TC005388,TC005562,TC006281,TC006378,TC006642,TC006643,TC006707,TC008009,TC008031,TC008326,TC008354,TC009110,TC009596,TC009753,TC011288,TC012368,TC012852,TC013190,TC013357,TC015503,TC015520,TC015542,TC015888,TC030046
1	!	0.00106	192	665	31	0.047	0.161	GO:0008324	MF	3	cation transmembrane transporter activity	4	TC000334,TC000562,TC001018,TC001199,TC001253,TC001862,TC002095,TC002610,TC004130,TC004432,TC004599,TC004949,TC006281,TC006378,TC006642,TC006643,TC006707,TC008009,TC008031,TC008326,TC008354,TC009110,TC009596,TC009753,TC011288,TC012852,TC013190,TC013357,TC015503,TC015888,TC030046
1	!	0.000284	181	665	31	0.047	0.171	GO:0022890	MF	3	inorganic cation transmembrane transporter activity	5	TC000334,TC000562,TC001018,TC001199,TC001253,TC001862,TC002095,TC002610,TC004130,TC004432,TC004599,TC004949,TC006281,TC006378,TC006642,TC006643,TC006707,TC008009,TC008031,TC008326,TC008354,TC009110,TC009596,TC009753,TC011288,TC012852,TC013190,TC013357,TC015503,TC015888,TC030046
1	!	7.3e-05	136	665	27	0.041	0.199	GO:0015077	MF	3	monovalent inorganic cation transmembrane transporter activity	6	TC000334,TC000562,TC001199,TC001253,TC001862,TC002095,TC004130,TC004432,TC004599,TC004949,TC006281,TC006378,TC006642,TC006643,TC006707,TC008009,TC008031,TC008326,TC008354,TC009596,TC009753,TC011288,TC013190,TC013357,TC015503,TC015888,TC030046
1	!	0.00294	40	665	12	0.018	0.3	GO:0015079	MF	3	potassium ion transmembrane transporter activity	7	TC000334,TC001199,TC001253,TC004130,TC006642,TC006643,TC006707,TC008009,TC008326,TC011288,TC013190,TC015503
1	!	0.0293	35	665	10	0.015	0.286	GO:0022832	MF	3	voltage-gated channel activity	1	TC001199,TC004130,TC006642,TC006643,TC006707,TC008326,TC011288,TC013190,TC015503,TC015520
1	!	0.0293	35	665	10	0.015	0.286	GO:0005244	MF	3	voltage-gated ion channel activity	2	TC001199,TC004130,TC006642,TC006643,TC006707,TC008326,TC011288,TC013190,TC015503,TC015520
1	!	0.00834	90	665	18	0.027	0.2	GO:0005261	MF	3	cation channel activity	1	TC000334,TC000562,TC001018,TC001199,TC002095,TC002610,TC004130,TC004432,TC006642,TC006643,TC006707,TC008009,TC008326,TC009110,TC011288,TC012852,TC013190,TC015503
1	!	0.0179	27	665	9	0.014	0.333	GO:0022843	MF	3	voltage-gated cation channel activity	2	TC001199,TC004130,TC006642,TC006643,TC006707,TC008326,TC011288,TC013190,TC015503
1	!	0.00323	34	665	11	0.017	0.324	GO:0005267	MF	3	potassium channel activity	2	TC000334,TC001199,TC004130,TC006642,TC006643,TC006707,TC008009,TC008326,TC011288,TC013190,TC015503
1	!	0.00255	22	665	9	0.014	0.409	GO:0005249	MF	3	voltage-gated potassium channel activity	3	TC001199,TC004130,TC006642,TC006643,TC006707,TC008326,TC011288,TC013190,TC015503
1	!	5.01e-10	3641	665	321	0.483	0.088	GO:0003824	MF	1	catalytic activity	1	TC000248,TC000317,TC000318,TC000365,TC000408,TC000444,TC000565,TC000571,TC000610,TC000616,TC000635,TC000665,TC000666,TC000686,TC000699,TC000711,TC000782,TC000798,TC000960,TC001161,TC001162,TC001170,TC001179,TC001253,TC001339,TC001417,TC001549,TC001862,TC002311,TC002471,TC002496,TC002601,TC002843,TC002948,TC002952,TC002953,TC002988,TC003025,TC003103,TC003122,TC003143,TC003172,TC003233,TC003375,TC0…
1	!	6.24e-09	608	665	84	0.126	0.138	GO:0016491	MF	1	oxidoreductase activity	2	TC000699,TC000960,TC001170,TC001179,TC001862,TC002311,TC002471,TC002496,TC002948,TC003122,TC003435,TC003649,TC004510,TC004579,TC004818,TC004878,TC005233,TC005367,TC005370,TC005386,TC005686,TC005860,TC006024,TC006096,TC006099,TC006100,TC006120,TC006170,TC006231,TC006252,TC006271,TC006445,TC007061,TC007219,TC007476,TC007689,TC008031,TC008058,TC009052,TC009286,TC009423,TC009452,TC009596,TC009644,TC0…
