# Supplementary material for: Additive and mostly adaptive plastic responses of gene expression to multiple stress in Tribolium castaneum
Source: PLoS Genet. 2020 May 7;16(5):e1008768. doi: 10.1371/journal.pgen.1008768 (PMC7238888; doi:10.1371/journal.pgen.1008768)
Supplement: S3 Appendix — (XLSX) [file pgen.1008768.s003.xlsx]

## Sheet: Sheet1
Enriched pathways and protein domains
down-regulated genes (Dry vs Control)
KEGG
#pathway ID	pathway description	observed gene count	false discovery rate
511	Other glycan degradation	3	0.00938
Interpro
#pathway ID	pathway description	observed gene count	false discovery rate
IPR001938	Thaumatin	4	2.1e-06
up-regulated genes (Hot vs Control)
KEGG
#pathway ID	pathway description	observed gene count	false discovery rate
1100	Metabolic pathways	121	1.19e-06
4142	Lysosome	28	2.05e-05
520	Amino sugar and nucleotide sugar metabolism	17	0.000322
1120	Microbial metabolism in diverse environments	24	0.000322
2010	ABC transporters	11	0.00115
600	Sphingolipid metabolism	10	0.00194
40	Pentose and glucuronate interconversions	14	0.00299
460	Cyanoamino acid metabolism	4	0.00499
620	Pyruvate metabolism	12	0.00499
1200	Carbon metabolism	19	0.00581
561	Glycerolipid metabolism	10	0.00693
20	Citrate cycle (TCA cycle)	10	0.017
61	Fatty acid biosynthesis	5	0.0198
4080	Neuroactive ligand-receptor interaction	11	0.0241
4141	Protein processing in endoplasmic reticulum	22	0.0241
53	Ascorbate and aldarate metabolism	8	0.0254
260	Glycine, serine and threonine metabolism	9	0.0294
51	Fructose and mannose metabolism	7	0.034
740	Riboflavin metabolism	5	0.034
500	Starch and sucrose metabolism	11	0.035
52	Galactose metabolism	7	0.0393
310	Lysine degradation	8	0.0447
4512	ECM-receptor interaction	6	0.0447
Interpro
#pathway ID	pathway description	observed gene count	false discovery rate
IPR002557	Chitin binding domain	27	1.87e-10
IPR013032	EGF-like, conserved site	28	1.87e-10
IPR000742	EGF-like domain	29	2.2e-08
IPR013781	Glycoside hydrolase, catalytic domain	29	2.42e-08
IPR001254	Serine proteases, trypsin domain	43	4.57e-07
IPR017853	Glycoside hydrolase superfamily	30	4.57e-07
IPR001314	Peptidase S1A, chymotrypsin-type	39	9.94e-07
IPR001881	EGF-like calcium-binding domain	17	1.09e-06
IPR009003	Peptidase S1, PA clan	43	1.21e-06
IPR001436	Alpha crystallin/Heat shock protein	9	2.8e-06
IPR031107	Small heat shock protein HSP20	9	2.8e-06
IPR018097	EGF-like calcium-binding, conserved site	16	3.98e-06
IPR002068	Alpha crystallin/Hsp20 domain	9	1.14e-05
IPR003439	ABC transporter-like	24	1.14e-05
IPR029070	Chitinase insertion domain	12	1.14e-05
IPR001223	Glycoside hydrolase family 18, catalytic domain	13	1.43e-05
IPR013128	Peptidase C1A	14	1.51e-05
IPR011583	Chitinase II	12	1.94e-05
IPR000668	Peptidase C1A, papain C-terminal	13	4.19e-05
IPR001579	Glycoside hydrolase, chitinase active site	11	5.35e-05
IPR000152	EGF-type aspartate/asparagine hydroxylation site	14	6.19e-05
IPR004302	Chitin-binding, domain 3	8	6.28e-05
IPR017871	ABC transporter, conserved site	21	0.000139
IPR029048	Heat shock protein 70kD, C-terminal domain	8	0.000194
IPR009030	Insulin-like growth factor binding protein, N-terminal	13	0.000405
IPR002509	NodB homology domain	7	0.000444
IPR025661	Cysteine peptidase, asparagine active site	7	0.000444
IPR018114	Peptidase S1, trypsin family, active site	29	0.000684
IPR000169	Cysteine peptidase, cysteine active site	11	0.000786
IPR013518	Potassium channel, inwardly rectifying, Kir, cytoplasmic	6	0.000885
IPR016449	Potassium channel, inwardly rectifying, Kir	6	0.000885
IPR018181	Heat shock protein 70, conserved site	8	0.000955
IPR013126	Heat shock protein 70 family	8	0.00193
IPR029047	Heat shock protein 70kD, peptide-binding domain	8	0.00193
IPR025660	Cysteine peptidase, histidine active site	9	0.00215
IPR013783	Immunoglobulin-like fold	37	0.00296
IPR011527	ABC transporter type 1, transmembrane domain	14	0.00357
IPR029058	Alpha/Beta hydrolase fold	35	0.00496
IPR017452	GPCR, rhodopsin-like, 7TM	20	0.00527
IPR000276	G protein-coupled receptor, rhodopsin-like	20	0.00624
IPR005821	Ion transport domain	13	0.00871
IPR013201	Cathepsin propeptide inhibitor domain (I29)	8	0.00978
IPR013320	Concanavalin A-like lectin/glucanase domain	16	0.0102
IPR023415	Low-density lipoprotein (LDL) receptor class A, conserved site	12	0.0122
IPR003593	AAA+ ATPase domain	28	0.0148
IPR019594	Ionotropic glutamate receptor, L-glutamate and glycine-binding domain	8	0.0148
IPR013098	Immunoglobulin I-set	20	0.0156
IPR000483	Cysteine-rich flanking region, C-terminal	11	0.0164
IPR002126	Cadherin	9	0.0164
IPR013780	Glycosyl hydrolase, family 13, all-beta	11	0.0164
IPR011330	Glycoside hydrolase/deacetylase, beta/alpha-barrel	8	0.0211
IPR008978	HSP20-like chaperone	9	0.0232
IPR007110	Immunoglobulin-like domain	28	0.0233
IPR000560	Histidine phosphatase superfamily, clade-2	7	0.024
IPR020846	Major facilitator superfamily domain	37	0.0253
IPR002172	Low-density lipoprotein (LDL) receptor class A repeat	13	0.0295
IPR013149	Alcohol dehydrogenase, C-terminal	8	0.0295
IPR001791	Laminin G domain	9	0.0299
IPR000716	Thyroglobulin type-1	4	0.0365
IPR001503	Glycosyl transferase family 10	4	0.0365
IPR018202	Peptidase S10, serine carboxypeptidase, active site	4	0.0365
IPR026823	Complement Clr-like EGF domain	4	0.0365
IPR028082	Periplasmic binding protein-like I	10	0.0365
IPR001508	Ionotropic glutamate receptor, metazoa	6	0.0375
down-regulated genes (Hot vs Control)
KEGG
#pathway ID	pathway description	observed gene count	false discovery rate
3030	DNA replication	9	0.0333
3420	Nucleotide excision repair	9	0.0333
4120	Ubiquitin mediated proteolysis	16	0.0333
Interpro
#pathway ID	pathway description	observed gene count	false discovery rate
IPR015880	Zinc finger, C2H2-like	68	4.75e-10
IPR007087	Zinc finger, C2H2	58	1.05e-07
IPR013087	Zinc finger C2H2-type/integrase DNA-binding domain	42	1.02e-05
up-regulated genes (Hot-Dry vs Control)
#pathway ID	pathway description	observed gene count	false discovery rate
1100	Metabolic pathways	196	2.94e-27
1120	Microbial metabolism in diverse environments	43	1.77e-14
1200	Carbon metabolism	40	3.06e-14
620	Pyruvate metabolism	21	1.51e-08
20	Citrate cycle (TCA cycle)	19	4.59e-08
10	Glycolysis / Gluconeogenesis	17	6.09e-07
40	Pentose and glucuronate interconversions	21	6.09e-07
1230	Biosynthesis of amino acids	23	6.09e-07
4142	Lysosome	32	1.54e-06
520	Amino sugar and nucleotide sugar metabolism	21	4.57e-06
52	Galactose metabolism	13	6.68e-06
561	Glycerolipid metabolism	15	7.7e-06
260	Glycine, serine and threonine metabolism	15	1.79e-05
190	Oxidative phosphorylation	28	2.1e-05
500	Starch and sucrose metabolism	18	3.06e-05
4080	Neuroactive ligand-receptor interaction	17	3.53e-05
51	Fructose and mannose metabolism	11	0.000155
330	Arginine and proline metabolism	15	0.000184
564	Glycerophospholipid metabolism	16	0.000184
980	Metabolism of xenobiotics by cytochrome P450	17	0.000184
480	Glutathione metabolism	17	0.000507
982	Drug metabolism - cytochrome P450	15	0.00113
630	Glyoxylate and dicarboxylate metabolism	10	0.00162
1210	2-Oxocarboxylic acid metabolism	8	0.002
640	Propanoate metabolism	9	0.00259
350	Tyrosine metabolism	7	0.00471
603	Glycosphingolipid biosynthesis - globo series	6	0.00471
1212	Fatty acid metabolism	14	0.006
61	Fatty acid biosynthesis	5	0.02
310	Lysine degradation	9	0.0285
562	Inositol phosphate metabolism	9	0.0285
53	Ascorbate and aldarate metabolism	8	0.0374
511	Other glycan degradation	8	0.0374
531	Glycosaminoglycan degradation	6	0.0416
250	Alanine, aspartate and glutamate metabolism	8	0.0441
Interpro
#pathway ID	pathway description	observed gene count	false discovery rate
IPR017853	Glycoside hydrolase superfamily	45	1.1e-15
IPR013781	Glycoside hydrolase, catalytic domain	39	3.04e-14
IPR001436	Alpha crystallin/Heat shock protein	10	4.87e-07
IPR031107	Small heat shock protein HSP20	10	4.87e-07
IPR002557	Chitin binding domain	24	1.95e-06
IPR002068	Alpha crystallin/Hsp20 domain	10	3.21e-06
IPR016040	NAD(P)-binding domain	52	5.35e-06
IPR020846	Major facilitator superfamily domain	54	7.03e-06
IPR029058	Alpha/Beta hydrolase fold	48	7.03e-06
IPR001579	Glycoside hydrolase, chitinase active site	12	5.68e-05
IPR009003	Peptidase S1, PA clan	44	7.45e-05
IPR029070	Chitinase insertion domain	12	0.000106
IPR011701	Major facilitator superfamily	30	0.000125
IPR001223	Glycoside hydrolase family 18, catalytic domain	13	0.000144
IPR011583	Chitinase II	12	0.000178
IPR015902	Glycoside hydrolase, family 13	11	0.000203
IPR001254	Serine proteases, trypsin domain	41	0.000298
IPR006047	Glycosyl hydrolase, family 13, catalytic domain	9	0.000458
IPR013032	EGF-like, conserved site	20	0.00135
IPR018000	Neurotransmitter-gated ion-channel, conserved site	11	0.00135
IPR002509	NodB homology domain	7	0.0019
IPR006589	Glycosyl hydrolase, family 13, subfamily, catalytic domain	7	0.0019
IPR001314	Peptidase S1A, chymotrypsin-type	35	0.00287
IPR013518	Potassium channel, inwardly rectifying, Kir, cytoplasmic	6	0.00324
IPR016449	Potassium channel, inwardly rectifying, Kir	6	0.00324
IPR000716	Thyroglobulin type-1	5	0.00434
IPR004302	Chitin-binding, domain 3	7	0.00434
IPR006029	Neurotransmitter-gated ion-channel transmembrane domain	11	0.00434
IPR006201	Neurotransmitter-gated ion-channel	11	0.00434
IPR008978	HSP20-like chaperone	11	0.00434
IPR013128	Peptidase C1A	12	0.00434
IPR013780	Glycosyl hydrolase, family 13, all-beta	13	0.00549
IPR006202	Neurotransmitter-gated ion-channel ligand-binding domain	11	0.00636
IPR023210	NADP-dependent oxidoreductase domain	10	0.00636
IPR017452	GPCR, rhodopsin-like, 7TM	22	0.00821
IPR000276	G protein-coupled receptor, rhodopsin-like	22	0.00863
IPR000668	Peptidase C1A, papain C-terminal	11	0.00863
IPR019594	Ionotropic glutamate receptor, L-glutamate and glycine-binding domain	9	0.00863
IPR025660	Cysteine peptidase, histidine active site	9	0.00863
IPR029033	Histidine phosphatase superfamily	10	0.00863
IPR029048	Heat shock protein 70kD, C-terminal domain	7	0.00863
IPR000742	EGF-like domain	21	0.00939
IPR011032	GroES-like	11	0.0119
IPR002328	Alcohol dehydrogenase, zinc-type, conserved site	5	0.0142
IPR004119	Protein of unknown function DUF227	13	0.0155
IPR015897	CHK kinase-like	13	0.0155
IPR003439	ABC transporter-like	20	0.0175
IPR000169	Cysteine peptidase, cysteine active site	10	0.0181
IPR001395	Aldo/keto reductase/potassium channel subunit beta	9	0.0186
IPR013149	Alcohol dehydrogenase, C-terminal	9	0.0186
IPR003016	2-oxo acid dehydrogenase, lipoyl-binding site	4	0.0203
IPR009020	Proteinase inhibitor, propeptide	7	0.025
IPR018181	Heat shock protein 70, conserved site	7	0.025
IPR002048	EF-hand domain	23	0.0253
IPR002018	Carboxylesterase, type B	17	0.0254
IPR018170	Aldo/keto reductase, conserved site	8	0.027
IPR002394	Nicotinic acetylcholine receptor	6	0.0316
IPR020845	AMP-binding, conserved site	10	0.0329
IPR003091	[no description]	5	0.0331
IPR003146	Proteinase inhibitor, carboxypeptidase propeptide	5	0.0331
IPR005821	Ion transport domain	13	0.0377
IPR013126	Heat shock protein 70 family	7	0.038
IPR029047	Heat shock protein 70kD, peptide-binding domain	7	0.038
IPR020471	Aldo/keto reductase	8	0.0384
down-regulated genes (Hot-Dry vs Control)
KEGG
#pathway ID	pathway description	observed gene count	false discovery rate
3013	RNA transport	26	0.0044
3008	Ribosome biogenesis in eukaryotes	15	0.0439
3030	DNA replication	10	0.0439
Interpro
#pathway ID	pathway description	observed gene count	false discovery rate
IPR002290	Serine/threonine/dual specificity protein kinase, catalytic domain	34	9.88e-06
IPR017441	Protein kinase, ATP binding site	42	9.88e-06
IPR008271	Serine/threonine-protein kinase, active site	37	7.35e-05
IPR000719	Protein kinase domain	50	0.000165
IPR015880	Zinc finger, C2H2-like	61	0.0123
IPR011009	Protein kinase-like domain	53	0.0165
IPR007087	Zinc finger, C2H2	54	0.0334
genes increasing expression levels in hot conditions
(found in Hot vs Control, Hot-Dry vs Control, Hot vs Dry, Hot-Dry vs Dry)
KEGG
#pathway ID	pathway description	observed gene count	false discovery rate
1100	Metabolic pathways	96	5.19e-07
1120	Microbial metabolism in diverse environments	21	0.000127
520	Amino sugar and nucleotide sugar metabolism	15	0.000149
1200	Carbon metabolism	18	0.000651
4142	Lysosome	20	0.000651
620	Pyruvate metabolism	11	0.00158
20	Citrate cycle (TCA cycle)	10	0.00215
4080	Neuroactive ligand-receptor interaction	11	0.00288
260	Glycine, serine and threonine metabolism	9	0.00552
2010	ABC transporters	8	0.00804
561	Glycerolipid metabolism	8	0.0145
600	Sphingolipid metabolism	7	0.0176
40	Pentose and glucuronate interconversions	10	0.0181
460	Cyanoamino acid metabolism	3	0.0253
51	Fructose and mannose metabolism	6	0.0351
61	Fatty acid biosynthesis	4	0.0351
310	Lysine degradation	7	0.0351
52	Galactose metabolism	6	0.0381
Interpro
#pathway ID	pathway description	observed gene count	false discovery rate
IPR002557	Chitin binding domain	24	1.93e-10
IPR013781	Glycoside hydrolase, catalytic domain	25	4.59e-08
IPR001436	Alpha crystallin/Heat shock protein	9	4.16e-07
IPR031107	Small heat shock protein HSP20	9	4.16e-07
IPR001223	Glycoside hydrolase family 18, catalytic domain	13	7.13e-07
IPR029070	Chitinase insertion domain	12	7.13e-07
IPR017853	Glycoside hydrolase superfamily	25	9.38e-07
IPR002068	Alpha crystallin/Hsp20 domain	9	9.6e-07
IPR011583	Chitinase II	12	9.6e-07
IPR001579	Glycoside hydrolase, chitinase active site	11	3.58e-06
IPR013032	EGF-like, conserved site	18	2.46e-05
IPR013128	Peptidase C1A	12	4.8e-05
IPR001254	Serine proteases, trypsin domain	31	9.21e-05
IPR025661	Cysteine peptidase, asparagine active site	7	9.21e-05
IPR000668	Peptidase C1A, papain C-terminal	11	0.000157
IPR001314	Peptidase S1A, chymotrypsin-type	28	0.00018
IPR009003	Peptidase S1, PA clan	31	0.000195
IPR003439	ABC transporter-like	18	0.000481
IPR000169	Cysteine peptidase, cysteine active site	10	0.000509
IPR013201	Cathepsin propeptide inhibitor domain (I29)	8	0.00187
IPR002509	NodB homology domain	6	0.00201
IPR000742	EGF-like domain	17	0.00262
IPR019594	Ionotropic glutamate receptor, L-glutamate and glycine-binding domain	8	0.00264
IPR025660	Cysteine peptidase, histidine active site	8	0.00264
IPR008978	HSP20-like chaperone	9	0.00368
IPR013518	Potassium channel, inwardly rectifying, Kir, cytoplasmic	5	0.00623
IPR016449	Potassium channel, inwardly rectifying, Kir	5	0.00623
IPR029048	Heat shock protein 70kD, C-terminal domain	6	0.00737
IPR017871	ABC transporter, conserved site	15	0.00766
IPR029058	Alpha/Beta hydrolase fold	28	0.00766
IPR000483	Cysteine-rich flanking region, C-terminal	10	0.00846
IPR001881	EGF-like calcium-binding domain	10	0.0109
IPR001508	Ionotropic glutamate receptor, metazoa	6	0.0115
IPR005821	Ion transport domain	11	0.0115
IPR018114	Peptidase S1, trypsin family, active site	21	0.0156
IPR011527	ABC transporter type 1, transmembrane domain	11	0.017
IPR018202	Peptidase S10, serine carboxypeptidase, active site	4	0.0172
IPR001507	Zona pellucida domain	7	0.0173
IPR018181	Heat shock protein 70, conserved site	6	0.0175
IPR028082	Periplasmic binding protein-like I	9	0.0232
IPR002048	EF-hand domain	17	0.0247
IPR013126	Heat shock protein 70 family	6	0.0262
IPR029047	Heat shock protein 70kD, peptide-binding domain	6	0.0262
IPR013098	Immunoglobulin I-set	16	0.0291
IPR018097	EGF-like calcium-binding, conserved site	9	0.0349
IPR001563	Peptidase S10, serine carboxypeptidase	4	0.0362
IPR001604	DNA/RNA non-specific endonuclease	4	0.0362
IPR008197	WAP-type four-disulfide core domain	4	0.0362
IPR020821	Extracellular Endonuclease, subunit A	4	0.0362
IPR020843	Polyketide synthase, enoylreductase domain	4	0.0362
IPR001828	Receptor, ligand binding region	8	0.0367
genes decreasing expression levels in hot conditions
(found in Hot vs Control, Hot-Dry vs Control, Hot vs Dry, Hot-Dry vs Dry)
Interpro
#pathway ID	pathway description	observed gene count	false discovery rate
IPR015880	Zinc finger, C2H2-like	41	4.54e-05
IPR007087	Zinc finger, C2H2	34	0.00241
IPR013087	Zinc finger C2H2-type/integrase DNA-binding domain	25	0.0173
IPR008974	TRAF-like	8	0.0369
IPR013323	SIAH-type domain	7	0.0449
