# Supplementary material for: Additive and mostly adaptive plastic responses of gene expression to multiple stress in Tribolium castaneum
Source: PLoS Genet. 2020 May 7;16(5):e1008768. doi: 10.1371/journal.pgen.1008768 (PMC7238888; doi:10.1371/journal.pgen.1008768)
Supplement: S1 Table — (XLSX) [file pgen.1008768.s010.xlsx]

## Sheet: Sheet1
S1 Table: Reproduction related genes tested
geneID	annotation	process
TC000385	Hemipterous	Putative ovarian specific genes
TC000543	HR4	20E biosynthesis and action
TC001062	Foxo	IIS-TOR pathways.
TC001074	S6K2	IIS-TOR pathways.
TC001722	SVP	nuclear receptor
TC001916	Phantom	20E biosynthesis and action
TC002550	FTZ-F1	20E biosynthesis and action
TC002959	Tsc	IIS-TOR pathways.
TC002992	JHEH	JH
TC003416	Unknown	Putative ovarian specific genes
TC003437	JHEH	JH
TC003908	Met	JH
TC003935	E78	20E biosynthesis and action
TC004042	VgR-1	Vitellogenin related
TC004159	Spookier	20E biosynthesis and action
TC004598	HR78	20E biosynthesis and action
TC004803	Unknown	Putative ovarian specific genes
TC005314	Pten	IIS-TOR pathways.
TC005546	TOR	IIS-TOR pathways.
TC007589	Unknown	Putative ovarian specific genes
TC007749	Akt	IIS-TOR pathways.
TC008425	VgR2	Vitellogenin related
TC008469	JHAMT	JH
TC008471	JHAMT	JH
TC008595	VgR	Vitellogenin related
TC008596	VgR-2	Vitellogenin related
TC008711	Piwi	Putative ovarian specific genes
TC009471	Unknown	Putative ovarian specific genes
TC009906	TOR	IIS-TOR pathways.
TC010103	Vasa	Putative ovarian specific genes
TC010405	GATA-1	IIS-TOR pathways.
TC010546	Unknown	Putative ovarian specific genes
TC010784	InR	IIS-TOR pathways.
TC010839	Vg2	Vitellogenin related
TC011200	Unknown	Putative ovarian specific genes
TC011220	Unknown	Putative ovarian specific genes
TC011231	Shade	20E biosynthesis and action
TC011262	RNA-binding protein	Putative ovarian specific genes
TC011817	S6K1	IIS-TOR pathways.
TC011996	PI3K	IIS-TOR pathways.
TC012112	EcR	20E biosynthesis and action
TC012440	E75	nuclear receptor
TC012990	Kr-h1B	JH
TC013146	HR38	20E biosynthesis and action
TC013193	JHE	JH
TC013602	Vg1	Vitellogenin related
TC014027	USP	20E biosynthesis and action
TC014205	RHEB1	IIS-TOR pathways.
TC014274	Shadow	20E biosynthesis and action
TC014516	Spindle E	Putative ovarian specific genes
TC014613	RHEB2	IIS-TOR pathways.
TC014691	Disembodied	20E biosynthesis and action
TC014860	Unknown	Putative ovarian specific genes
TC014986	HR39	20E biosynthesis and action/embryogenesis
TC015030	Spookier-related	20E biosynthesis and action
TC016112	Mago nashi	Putative ovarian specific genes
