# Supplementary material for: Additive and mostly adaptive plastic responses of gene expression to multiple stress in Tribolium castaneum
Source: PLoS Genet. 2020 May 7;16(5):e1008768. doi: 10.1371/journal.pgen.1008768 (PMC7238888; doi:10.1371/journal.pgen.1008768)
Supplement: S2 Table — (XLSX) [file pgen.1008768.s011.xlsx]

## Sheet: Sheet1
S2 Table: Changes in expression levels of genes involved in reproduction. Total RNA was isolated from the whole body of female beetles in control, hot and hot-dry conditions and used for RNA-seq. Differential expression analysis was conducted using the R package edgeR (Robinson et al. 2010). Shown are logfold changes in expression levels relative to control conditions (FC) and p-values adjusted f…
GeneID	Annotation	Hot			Hot-Dry			effects on reproduction	Reference
		significant	logFC	FDR	significant	logFC	FDR
Juvenile Hormon metabolism
TC008471	JHAMT	x	-0.434898	0.00414542	x	-0.374014	0.0107067	expression of Vg gene	Parthasarathy, Sun, et al. 2010
TC003908	Met		-0.165784	0.192442	x	-0.248297	0.0288909	expression of Vg gene	Parthasarathy, Sun, et al. 2010
TC013193	JHE	x	-0.136127	0.0113915		-0.0377186	0.523274	ovary specific expression	Parthasarathy, Sheng, et al. 2010
Vitellogenin related
TC004042	VgR-1	x	-0.334658	4.48878e-06	x	-0.348281	2.13088e-06	vitellogenin receptor
TC008595	VgR	x	-0.338396	1.28276e-06	x	-0.331236	2.23382e-06	vitellogenin receptor
TC008596	VgR-2	x	-0.334056	9.0683e-09	x	-0.267156	5.37506e-06	vitellogenin receptor
TC010839	Vg2	x	-0.407847	0.0439431	x	-0.814903	1.66657e-05	vitellogenin
TC013602	Vg1		-0.300658	0.147083	x	-0.657826	0.000386506	vitellogenin
20-hydroxyecdysone (20E) biosynthesis and action
TC001916	Phantom	x	-0.300481	0.000566968	x	-0.237241	0.00623999	ecdysteroid biosynthesis, egg production	Parthasarathy, Sheng, et al. 2010
TC002550	FTZ-F1	x	-0.18524	0.0182355	x	-0.365292	1.21077e-06	egg production	Xu et al. 2010
TC001722	SVP		-0.0758751	0.532239	x	-0.264966	0.00321235	egg production	Xu et al. 2010
TC011231	Shade	x	-0.178685	0.0101136	x	-0.242476	0.000253779	egg production, ovarian growth and primary oocyte maturation	Parthasarathy, Sheng, et al. 2010
TC014691	Disembodied	x	-0.30295	2.99616e-15	x	-0.285587	3.31482e-13	ovary specific expression	Parthasarathy, Sheng, et al. 2010
TC012112	EcR		-0.143889	0.132174	x	-0.272963	0.00158523	Vg synthesis, maturation of the primary oocytes	Parthasarathy, Sheng, et al. 2010
TC003935	E78	x	0.198302	0.0499475	x	0.222111	0.020321	embryogenesis	Parthasarathy, Sheng, et al. 2010, Xu et al. 2010
TC013146	HR38	x	0.479079	0.031624		0.397992	0.0698865	embryogenesis	Parthasarathy, Sun, et al. 2010, Xu et al. 2010
involved in the IIS- TOR pathways
TC007749	Akt	x	-0.127946	0.000576512	x	-0.132147	0.000292319	maturation of the primary oocyte and the oocyte growth	Parthasarathy and Palli 2011
TC009906	TOR		-0.0895175	0.33422	x	-0.217561	0.00624499	maturation of the primary oocyte, oocyte growth	Parthasarathy and Palli 2011
TC005546	TOR	x	-0.217658	2.6234e-08	x	-0.213024	8.61732e-08	maturation of the primary oocyte, oocyte growth
TC010405	GATA-1	x	-0.170187	0.0101136	x	-0.33967	8.30762e-08	maturation of the primary oocyte, oocyte growth	Parthasarathy and Palli 2011
TC011817	S6K1	x	0.137342	0.0658558	x	0.189324	0.00624499		Parthasarathy and Palli 2011
putative ovarian specific genes
TC016112	Mago nashi	x	-0.23291	0.0101427	x	-0.240882	0.00624499	Ovarian differentiation, ovarian axis determination, ovary development, ovary construction	Parthasarathy, Sheng, et al. 2010
TC011262	RNA-binding protein	x	-0.211491	0.000151903	x	-0.190716	0.000427919	Cell differentiation
TC008711	Piwi	x	-0.0805817	0.0420028	x	-0.145625	6.62332e-05	Ovarian follicle cell development
TC003416	Unknown	x	-0.209254	0.00405896	x	-0.28294	3.8782e-05	Ovarian follicle cell development
TC010546	Unknown	x	-0.174527	0.000242991	x	-0.19068	3.72694e-05	Ovarian differentiation, ovarian axis determination, ovary development, ovary construction
TC014516	Spindle E	x	-0.160057	0.000262592	x	-0.184476	1.66657e-05	Oocyte maturation, ovarian follicle cell development
TC010103	Vasa	x	-0.186201	0.00749601	x	-0.207636	0.00174916	Oocyte fate determination, germarium derived oocyte differentiation,germarium derived oocyte differentiation
TC014986	HR39		-0.0680804	0.275767	x	-0.133401	0.0139975	embryogenesis	Xu et al. 2010
References
Parthasarathy R, Palli SR. 2011. Molecular analysis of nutritional and hormonal regulation of female reproduction in the red flour beetle, Tribolium castaneum. Insect Biochem Mol Biol 41(5):294–305.
Parthasarathy R, Sheng Z, Sun Z, Palli SR. 2010. Ecdysteroid regulation of ovarian growth and oocyte maturation in the red flour beetle, Tribolium castaneum. Insect Biochem Mol Biol 40(6):429–439.
Parthasarathy R, Sun Z, Bai H, Palli SR. 2010. Juvenile hormone regulation of vitellogenin synthesis in the red flour beetle, Tribolium castaneum. Insect Biochem Mol Biol 40(5):405–414.
Xu J, Tan A, Palli SR. 2010. The function of nuclear receptors in regulation of female reproduction and embryogenesis in the red flour beetle, Tribolium castaneum. J Insect Physiol 56(10):1471–1480.
