# Supplementary material for: Additive and mostly adaptive plastic responses of gene expression to multiple stress in Tribolium castaneum
Source: PLoS Genet. 2020 May 7;16(5):e1008768. doi: 10.1371/journal.pgen.1008768 (PMC7238888; doi:10.1371/journal.pgen.1008768)
Supplement: S3 Table — (XLSX) [file pgen.1008768.s012.xlsx]

## Sheet: Quality.samples
Sample_ID	number of reads	Mean Quality Score	% >= Q30 bases	reads used for count data
1005-3CT	13794611	33.0525	87.7525	9094953
638-3HD	14185914	33.1475	88.1825	8536742
103-2HD	15809133	33.13	88.09	9715988
1077-1HD	21195062	33.35	89.125	9644207
103-2D	16037517	33.195	88.405	10122745
1005-3D	17609061	33.2025	88.4025	11667997
103-1H	18893825	33.0725	87.83	11726544
1005-3HD	15586992	33.1375	88.14	9595371
1005-3H	15140741	33.1475	88.1625	9795822
103-1CT	24493816	33.28	88.7925	14937599
1077-3CT	14399678	33.105	87.9725	8917220
245-2D	15433476	33.16	88.2475	9244921
245-2HD	10464836	32.995	87.4925	6519858
293-3CT	11822122	33.0925	87.9275	7461544
1077-4D	23954412	33.3175	88.97	13127086
1077-4HD	18086526	33.235	88.5825	9436488
863-4D	13104904	33.055	87.7725	7436062
293-3D	13342862	33.0975	87.945	8577904
293-4H	12093038	32.9275	87.165	7887680
348-1D	19911386	33.235	88.5825	11451307
348-1HD	16421150	33.2625	88.7225	9310896
432-1D	13222230	33.07	87.815	8474205
348-4D	18990156	33.2175	88.4875	11134033
496-1H	13820086	33.165	88.2675	8474445
496-1CT	11747283	33.125	88.065	7367935
432-1HD	14974304	33.155	88.2175	9692646
638-3H	10414743	33.045	87.725	6622053
638-3D	11863478	33.15	88.2075	7415414
638-3CT	13617272	33.2675	88.76	8347708
710-3CT	11667504	33.0625	87.7675	7875754
710-3H	14014881	33.085	87.8875	8201910
799-1HD	12623653	32.9925	87.47	7981941
710-4HD	14264171	33.01	87.525	9057850
710-3HD	15505247	33.3125	88.9225	8464144
863-1D	9309859	33.1625	88.245	5839127
863-2CT	10678019	32.9825	87.405	7096922
799-1D	14310161	33.1225	88.03	10129415
799-4CT	11090635	33.01	87.7225	7637202
1005-2HD	12497941	32.7625	86.5875	7805998
1077-4H	9119608	33.2	88.6125	4873334
1077-3D	12798375	33.07	88.03	7637698
799-1H	12376072	32.99	87.6525	7902892
103-1D	12840385	32.9575	87.5	7964528
103-1HD	16016132	32.975	87.57	9203801
1005-2D	21900520	33.135	88.2975	14309507
799-4H	11345424	32.78	86.6575	7304111
245-1D	11613402	32.9625	87.4975	7250313
1077-2CT	13169976	32.8325	86.9125	8048481
103-4HD	16568461	32.9425	87.42	9684680
103-4D	20274063	33.0475	87.9	11529270
863-1CT	15309549	33.0475	87.8975	9359501
863-2D	13763053	33.05	87.9125	7949466
245-2CT	11328061	33.015	87.7675	7201923
245-1HD	15763868	33.02	87.785	10124601
245-2H	14625831	32.82	86.8525	9212291
432-1CT	16190611	33.1125	88.1975	9447518
348-4H	16513795	32.99	87.6325	11519849
293-2D	16778029	33.0425	87.8775	11188861
348-4CT	19008956	33.18	88.51	11364132
432-4CT	12067425	32.9375	87.3875	7762110
432-1H	15654856	33.0575	87.9525	8251483
432-4H	15202195	32.9775	87.5675	9363772
496-1HD	12317582	33.07	88.02	7220211
496-1D	15845442	33.07	88.0075	9933128
496-4D	15057882	33.1375	88.33	8657930
638-2D	9481993	32.875	87.1075	6183353
638-2HD	10923911	33.03	87.83	6639665
710-2CT	11500444	32.8975	87.2275	7041790
710-2H	17191988	32.8775	87.1175	10471527
710-3D	13345852	32.815	86.805	8613847
799-1CT	16411013	33.115	88.1975	12002273
863-1H	9719951	33.105	88.1775	5202215
863-3HD	12614747	33.035	87.8475	7441536
799-2D	15113001	33.285	88.8375	10362491
638-4HD	10803979	33.1825	88.3875	6382307
103-2CT	16709999	33.37	89.25	9126544
1005-4HD	13333849	33.2	88.4575	8405300
710-4H	15663931	33.2025	88.46	10461596
1005-4D	14683464	33.355	89.16	9628377
1077-1CT	12692974	33.3025	88.9325	7933112
103-2H	17168332	33.175	88.335	11216278
1077-3HD	17424961	33.355	89.16	9507741
1077-1H	20323309	33.46	89.6825	9778661
1077-4CT	12556205	32.94	87.25	7485990
245-3CT	14220783	33.3325	89.08	8893822
245-3D	16821395	33.28	88.83	10829080
799-2H	14626425	33.225	88.555	10286672
799-2HD	21034646	33.195	88.42	13690047
245-3H	12419674	33.25	88.685	7737088
863-3D	10699444	33.21	88.4975	6563764
245-3HD	13364862	33.15	88.2475	8132127
293-1HD	12777332	33.075	87.86	7813487
293-4D	13982511	33.1475	88.215	8762714
348-1CT	18735423	33.335	89.0725	10510957
348-2HD	11002345	33.25	88.695	6773994
348-1H	19300957	33.365	89.2275	11555005
348-3D	21158851	33.365	89.23	12049931
432-2HD	16311292	33.29	88.8225	10943432
432-2CT	11017985	33.2075	88.485	6980435
496-2CT	14898349	33.2975	88.915	8903053
432-2H	15106820	33.2025	88.465	10105753
496-2D	16370821	33.2725	88.7925	9914661
710-4CT	8486501	33.175	88.3275	5406991
496-2H	15006172	33.1775	88.35	9012872
638-4D	12380669	33.24	88.645	7722469
496-2HD	17205954	33.39	89.3475	10202049
638-4CT	14124352	33.2575	88.715	9855006
638-4H	12547659	33.005	87.57	7988663
863-3CT	11382281	33.14	88.1675	7474376
863-3H	8538423	33.23	88.6025	5015636
710-1HD	16728242	33.0025	87.3875	9632733
1005-4CT	12123051	33.0925	87.8175	7867350
1005-1H	11740349	32.9725	87.2275	7883357
1005-1CT	13961516	33.0925	87.8075	9325309
1005-4H	12849477	33.0675	87.68	8185172
103-3CT	15198111	33.225	88.445	8149814
710-4D	18179230	32.975	87.24	11894383
799-3HD	19756731	33.0925	87.805	12292496
1077-1D	11153281	32.88	86.7925	7441026
103-3D	17060796	33.1325	87.9925	10169534
103-3H	17325627	33.03	87.51	10955928
1077-2HD	22135858	33.13	87.985	12194575
1077-2H	23901964	33.165	88.135	13746193
863-2H	9623429	33.0775	87.73	5959145
863-4CT	10387195	32.99	87.3225	6845036
293-1CT	11101628	33.0075	87.4075	7020341
245-4D	15774525	32.885	86.845	9959023
293-2H	12696177	33.0125	87.44	8365946
293-4CT	12913965	33.0975	87.8225	8089500
293-2HD	13275743	33.07	87.72	7376424
348-2CT	21875349	33.1425	88.025	12564352
348-2D	20917228	33.1725	88.175	12166679
293-4HD	11425937	33.105	87.8675	6687778
348-3HD	14032119	33.0775	87.735	8121139
348-2H	22100960	33.2	88.2775	13869514
432-2D	15906985	33.15	88.095	8441972
432-3CT	12612723	33	87.3475	8280794
432-3D	18976477	33.2125	88.3675	10883202
432-3H	16834345	33.045	87.5375	11265942
432-3HD	13018360	33.0625	87.6475	8099033
496-3H	13667883	32.9875	87.31	8652659
496-3CT	18336238	33.0975	87.825	12004870
799-3CT	23234966	33.0225	87.46	15533288
638-1CT	12886239	33.0725	87.7125	8451638
710-1D	13459619	33.0775	87.725	8258916
638-1H	12931426	33.0275	87.505	8747470
799-3D	12697454	33.045	87.53	9180985
638-2H	19189414	33.4825	89.61	13033799
710-1CT	11603662	33.44	89.4125	7966888
1005-1D	12251854	33.425	89.3575	7943114
1005-1HD	14201924	33.5275	89.82	9267358
1005-2CT	13002233	33.5425	89.9125	8353879
799-4D	12743670	33.455	89.4825	8714828
103-3HD	16711522	33.615	90.235	9785509
799-3H	18322981	33.455	89.435	13160812
103-4CT	15243032	33.5725	90.035	9694931
103-4H	13316820	33.5225	89.8	8341686
1005-2H	12918494	33.54	89.885	8550882
1077-2D	15156840	33.4725	89.545	9631853
863-2HD	11379841	33.5775	90.0525	6884888
863-4HD	11118000	33.5075	89.7225	7054679
245-1CT	15679284	33.6375	90.365	9489243
1077-3H	23579386	33.61	90.2075	14713407
245-1H	12628933	33.5075	89.745	8223027
245-4CT	15869928	33.43	89.3775	10176505
245-4H	14062748	33.5	89.705	8604224
293-1D	19892822	33.55	89.9275	11999101
293-3H	12823265	33.33	88.9025	7481926
348-3CT	21496354	33.62	90.2425	13262350
348-4HD	13755936	33.5125	89.745	8272400
432-4D	16438904	33.545	89.92	10152307
432-4HD	15223848	33.4725	89.5625	9792391
496-3D	18555233	33.5675	90.0275	11705514
496-4CT	12864594	33.4275	89.3525	8629656
496-3HD	17778516	33.6125	90.215	10737890
496-4H	13799434	33.56	89.975	8162958
638-1D	15616255	33.5475	89.9225	9834736
638-2CT	13929317	33.565	89.9875	9235726
638-1HD	12438713	33.4575	89.4925	7833629
710-1H	15311686	33.4225	89.325	9990605
710-2D	13019721	33.47	89.5475	8397646
710-2HD	18124584	33.4575	89.4975	11325318
799-2CT	18074589	33.645	90.38	10529459
